# Supplementary material for: Single-cell analysis uncovers that metabolic reprogramming by ErbB2 signaling is essential for cardiomyocyte proliferation in the regenerating heart
Source: eLife. 2019 Dec 23;8:e50163. doi: 10.7554/eLife.50163 (PMC7000220; doi:10.7554/eLife.50163)
Supplement: Figure 2—source data 4. — Only genes with a p-value<0.01 are listed. Per gene, the log2 fold change, adjusted p-value (padj) and associated gene name are given. GO-terms for genes upregulated between clusters 5 and 6 (p<0.01) are listed in separate excel sheets. [file elife-50163-fig2-data4.xls]

## Sheet: Cl12vsCl1
Row.names	log2FoldChange	padj	Associated.Gene.Name
ENSDARG00000090174	5.32961	4.11148e-13	SLC39A14
ENSDARG00000096144	5.04046	1.75667e-11	si:dkey-196n19.8
ENSDARG00000082753	4.90115	1.09525e-25	AC024175.17
ENSDARG00000091334	4.80407	2.38701e-15	BX511252.1
ENSDARG00000070212	4.73989	1.45323e-25	zgc:158463
ENSDARG00000001950	4.64128	9.48948e-13	ak1
ENSDARG00000063914	4.47698	2.48512e-20	mt-nd3
ENSDARG00000028343	4.25962	2.38765e-09	zgc:101560
ENSDARG00000053136	4.23291	6.31801e-11	b2m
ENSDARG00000081938	4.08364	4.66128e-07	AC024175.13
ENSDARG00000084962	4.06692	5.1839e-09	BX296557.2
ENSDARG00000083310	4.05467	5.18248e-07	dre-mir-146a
ENSDARG00000002204	3.99588	6.81645e-12	hspb11
ENSDARG00000070266	3.84691	6.02936e-07	spock3
ENSDARG00000080128	3.82233	4.24769e-06	AC024175.1
ENSDARG00000077236	3.748	4.66128e-07	hspb6
ENSDARG00000068738	3.74608	5.75165e-08	cox5b2
ENSDARG00000054588	3.627	3.19977e-09	cox6a2
ENSDARG00000076126	3.62054	3.64061e-11	hm:zewp0073
ENSDARG00000045141	3.58631	2.62429e-05	aqp8a.1
ENSDARG00000081369	3.5819	6.77709e-06	AC024175.9
ENSDARG00000021987	3.57897	2.17388e-06	plecb
ENSDARG00000029688	3.56998	2.47972e-06	mcm5
ENSDARG00000079307	3.47409	5.34156e-05	si:dkey-205h13.1
ENSDARG00000079617	3.42257	2.37253e-05	zgc:101560
ENSDARG00000063908	3.42173	5.47111e-18	mt-co2
ENSDARG00000069464	3.39666	8.15817e-07	cox7a1
ENSDARG00000027744	3.31714	7.23719e-08	gadd45ba
ENSDARG00000063895	3.31663	4.73365e-15	mt-nd1
ENSDARG00000063912	3.31458	9.46916e-17	mt-co3
ENSDARG00000028396	3.26245	2.88067e-06	fkbp5
ENSDARG00000015887	3.25303	6.53411e-07	b2ml
ENSDARG00000031952	3.2343	1.21517e-13	mb
ENSDARG00000039929	3.20199	4.54842e-05	ckmt2b
ENSDARG00000012388	3.19704	5.18248e-07	CU855779.1
ENSDARG00000062359	3.11111	0.000610176	scn3b
ENSDARG00000063911	3.10677	1.95965e-15	mt-atp6
ENSDARG00000063917	3.09961	1.24778e-14	mt-nd4
ENSDARG00000063899	3.05777	1.21517e-13	mt-nd2
ENSDARG00000063924	3.04155	2.9138e-14	mt-cyb
ENSDARG00000062416	3.02891	2.64974e-06	scn4ba
ENSDARG00000003216	2.95263	0.000149509	anxa2a
ENSDARG00000009087	2.95263	0.0015549	cd74a
ENSDARG00000063905	2.92263	4.61037e-14	mt-co1
ENSDARG00000088673	2.89283	0.000132132	CT956064.5
ENSDARG00000074120	2.8884	0.00204296	USP2 (2 of 3)
ENSDARG00000052958	2.88207	4.8024e-08	BX323876.2
ENSDARG00000029439	2.85071	2.81378e-08	atp2a2a
ENSDARG00000042133	2.82118	0.00275772	si:dkey-51e6.1
ENSDARG00000079497	2.81729	0.000634466	C5H8orf4 (2 of 2)
ENSDARG00000074580	2.72639	0.00462675	serbp1a
ENSDARG00000082787	2.72639	0.00462675	5S_rRNA
ENSDARG00000095351	2.70386	1.05179e-10	si:ch73-308b14.1
ENSDARG00000037393	2.67354	0.00167758	slc43a1a
ENSDARG00000042620	2.65097	0.000315971	zgc:162356
ENSDARG00000075914	2.64411	0.00376967	kcnj14
ENSDARG00000082634	2.62332	0.00462675	SNORD72
ENSDARG00000063921	2.6097	7.70701e-09	mt-nd5
ENSDARG00000082122	2.59841	0.00969963	U1
ENSDARG00000054537	2.57139	0.00883064	nhsl1a
ENSDARG00000057687	2.57139	0.00883064
ENSDARG00000012381	2.55909	0.00612718	hsc70
ENSDARG00000070395	2.53251	0.00391366	cs
ENSDARG00000014967	2.47837	0.00105162	g6pcb
ENSDARG00000069615	2.37617	0.00944978	ckmt2a
ENSDARG00000055751	2.29652	6.288e-05	fosb
ENSDARG00000063916	2.28008	0.0025919	mt-nd4l
ENSDARG00000095765	2.21842	0.00928047	si:ch1073-221c23.2
ENSDARG00000063922	2.19504	0.00521233	mt-nd6
ENSDARG00000087188	2.19347	0.00935604	nfil3-6
ENSDARG00000019702	2.15902	0.00883064	aldocb
ENSDARG00000021140	2.12158	0.00373528	pabpc1b
ENSDARG00000061165	2.11242	0.00351479	slc6a4a
ENSDARG00000062236	1.83426	0.00788418	ndrg4
ENSDARG00000063910	1.82102	0.00891318	mt-atp8
ENSDARG00000095556	1.78162	0.00497787	zgc:77650
ENSDARG00000052960	1.63071	0.0036335	nppa
ENSDARG00000043457	1.56874	0.000552228	gapdh
ENSDARG00000008030	-1.29369	0.00925224	myl9b
ENSDARG00000041619	-1.33545	0.00710451	gnb2l1
ENSDARG00000041065	-1.33731	0.00233459	hspb1
ENSDARG00000057911	-1.42911	0.00150343
ENSDARG00000093817	-1.43049	0.00909948	hmgn2
ENSDARG00000029150	-1.48105	0.000554438	hsp90ab1
ENSDARG00000087665	-1.50937	0.00120457	hspb12
ENSDARG00000009212	-1.52717	0.00156711	ppiaa
ENSDARG00000025581	-1.53287	0.00723317	rpl10
ENSDARG00000003016	-1.54971	0.000132132	eef2b
ENSDARG00000052856	-1.56002	0.00543384	khdrbs1a
ENSDARG00000040009	-1.57546	0.0048631	palld
ENSDARG00000027087	-1.58467	0.00904229	tgfb2
ENSDARG00000092035	-1.58583	0.0087122	si:ch211-156j16.1
ENSDARG00000024276	-1.6014	0.00279929	PCBP4
ENSDARG00000003046	-1.62117	0.000324252	sorbs2a
ENSDARG00000076667	-1.63704	0.000221032	ccng1
ENSDARG00000020893	-1.63948	0.000534206	slc25a22
ENSDARG00000042874	-1.64716	0.00145889	phlda2
ENSDARG00000011538	-1.66394	1.14932e-05	hspb7
ENSDARG00000036107	-1.66539	0.00955813	txnipa
ENSDARG00000041599	-1.6714	0.00952696	zgc:91860
ENSDARG00000013078	-1.68833	0.00106973	ywhaba
ENSDARG00000031776	-1.68945	0.00223907	zgc:92066
ENSDARG00000061794	-1.69372	0.0046231	jam3b
ENSDARG00000018149	-1.69842	0.00642082	slc38a4
ENSDARG00000058656	-1.69907	4.57717e-05	desma
ENSDARG00000058548	-1.69939	0.000617019	bves
ENSDARG00000000103	-1.70998	0.00657612	myh10
ENSDARG00000008982	-1.71745	0.000324252	casq2
ENSDARG00000024478	-1.737	0.00534042	mpc2
ENSDARG00000036080	-1.73913	0.000465282	cd81
ENSDARG00000008359	-1.74217	0.00955719	cnn3a
ENSDARG00000089418	-1.74706	0.000139509	wu:fk66f10
ENSDARG00000089372	-1.76122	0.00783146	clk4a
ENSDARG00000026611	-1.76467	0.0035852	socs3b
ENSDARG00000043795	-1.776	0.000687263	arhgdia
ENSDARG00000087504	-1.79197	0.000261614	CABZ01045618.2
ENSDARG00000070573	-1.79231	0.00476599	mapk3
ENSDARG00000004861	-1.79638	0.00838585	esrrga
ENSDARG00000076532	-1.80038	0.00236148	wu:fb18c02
ENSDARG00000088325	-1.81377	0.00643919	CABZ01034082.1
ENSDARG00000011941	-1.81694	0.00843527	bmpr2a
ENSDARG00000045180	-1.82269	0.000943647	acta2
ENSDARG00000078293	-1.82311	0.000124353	rbm24a
ENSDARG00000052341	-1.82598	0.0048631	sgcb
ENSDARG00000056156	-1.82598	0.0048631	NPDC1 (1 of 2)
ENSDARG00000027316	-1.83074	0.00080091	tcp11l2
ENSDARG00000067829	-1.83396	0.00648044	ppargc1a
ENSDARG00000002021	-1.83897	0.00873957	pygb
ENSDARG00000056964	-1.83897	0.00873957	ilk
ENSDARG00000022129	-1.83977	0.00382857	rbm4.3
ENSDARG00000039576	-1.84367	2.96174e-05	fstl1b
ENSDARG00000017929	-1.84492	0.00880144	ncoa2
ENSDARG00000063407	-1.84492	0.00880144	ADAMTSL4
ENSDARG00000003705	-1.84774	0.00053212	prnprs3
ENSDARG00000055618	-1.85767	2.36431e-07	acta1b
ENSDARG00000053542	-1.86263	0.00910865	kctd12.2
ENSDARG00000045132	-1.86995	0.00199549	vdac1
ENSDARG00000011564	-1.87057	0.00497787	sfpq
ENSDARG00000037559	-1.87112	0.00883058	uba1
ENSDARG00000009534	-1.87458	0.00131816	wls
ENSDARG00000036371	-1.88596	1.64479e-06	acta1a
ENSDARG00000012682	-1.88679	0.000918683	pfn2l
ENSDARG00000014571	-1.88717	4.28566e-05	ctnnb1
ENSDARG00000030213	-1.88811	0.00671802	sap30l
ENSDARG00000062138	-1.89309	0.00513411	ranbp10
ENSDARG00000008255	-1.89955	0.00892725	cnot6
ENSDARG00000037870	-1.90127	9.07509e-08	actb2
ENSDARG00000039515	-1.90373	0.000554985	atf4b1
ENSDARG00000005842	-1.91039	0.0019507	cd9a
ENSDARG00000021013	-1.91357	0.00910347	f3a
ENSDARG00000056525	-1.91718	0.00386025	bcar1
ENSDARG00000005774	-1.91718	0.00386025	pl10
ENSDARG00000010481	-1.91929	0.0025919	bzw1a
ENSDARG00000003035	-1.9289	0.00106973	hspa9
ENSDARG00000045948	-1.92944	0.00236393	cap2
ENSDARG00000012824	-1.93052	0.00935604	itga3b
ENSDARG00000074321	-1.94114	0.00313674	tead3a
ENSDARG00000087796	-1.9455	0.006966	ptprmb
ENSDARG00000000002	-1.94891	0.00892725	ccdc80
ENSDARG00000041875	-1.94891	0.00892725	ube2v1
ENSDARG00000068967	-1.94891	0.00892725	zgc:153372
ENSDARG00000063253	-1.9516	0.00237899	HECW2 (2 of 2)
ENSDARG00000004757	-1.95389	0.000164395	ybx1
ENSDARG00000005513	-1.9584	0.000141751	naca
ENSDARG00000042502	-1.95885	0.00506229	h2afvb
ENSDARG00000042708	-1.96108	0.000365077	tuba8l
ENSDARG00000020250	-1.96438	0.00676005	rhoj
ENSDARG00000020345	-1.96438	0.00676005	clasp2
ENSDARG00000038141	-1.97725	0.000134101	atf4b2
ENSDARG00000011496	-1.97798	0.00497787	ppm1bb
ENSDARG00000057249	-1.97798	0.00497787	zmynd11
ENSDARG00000053864	-1.98797	0.00892725	ELMSAN1 (2 of 2)
ENSDARG00000052290	-1.99003	0.00529784	rab33ba
ENSDARG00000089507	-1.99003	0.00529784	ugt1b5
ENSDARG00000037488	-2.00079	0.003862	canx
ENSDARG00000003189	-2.00157	0.00664721	psmd1
ENSDARG00000019230	-2.00239	8.93958e-05	rpl7a
ENSDARG00000063095	-2.01587	0.00149586	ctsf
ENSDARG00000008494	-2.02393	0.00363768	myl6
ENSDARG00000094133	-2.03139	0.00917225	si:dkey-9i23.11
ENSDARG00000014433	-2.03154	0.000338946	myl12.1
ENSDARG00000045658	-2.03323	0.0027746	msrb3
ENSDARG00000053668	-2.03323	0.0027746	stag2b
ENSDARG00000044093	-2.04453	4.28566e-05	rpl13a
ENSDARG00000057853	-2.04872	0.00025257	atp6v0ca
ENSDARG00000034427	-2.04903	0.00223907	hn1l
ENSDARG00000043154	-2.04903	0.00223907	ucp2
ENSDARG00000006408	-2.05237	0.00478984	hmgb3b
ENSDARG00000035622	-2.05264	0.00021027	xbp1
ENSDARG00000029452	-2.06091	0.00353238	neurl1b
ENSDARG00000004635	-2.0703	0.00883064	epha7
ENSDARG00000025094	-2.0703	0.00883064	edem1
ENSDARG00000079462	-2.07268	0.000809925
ENSDARG00000041589	-2.07348	7.98163e-06	adprhl1
ENSDARG00000053217	-2.07869	0.0003606	cox7a2a
ENSDARG00000089787	-2.08118	0.00156711	crebzf
ENSDARG00000060813	-2.0858	0.000581594	plekha7a
ENSDARG00000091419	-2.0866	0.00172798	nrarpa
ENSDARG00000040387	-2.0882	0.006966	mmd
ENSDARG00000010844	-2.0882	0.006966	kras
ENSDARG00000040764	-2.0882	0.006966	id1
ENSDARG00000042660	-2.0882	0.006966	fam32al
ENSDARG00000068436	-2.09018	2.80688e-05
ENSDARG00000028771	-2.09528	0.0048631	MAPRE2
ENSDARG00000077226	-2.09528	0.0048631	smarca4
ENSDARG00000042322	-2.10145	0.00351479	si:dkey-177p2.6
ENSDARG00000089608	-2.10341	9.21005e-05	ppp1cbl
ENSDARG00000061093	-2.10686	0.0025919	phldb1a
ENSDARG00000000019	-2.10721	0.000509826	ube2h
ENSDARG00000016858	-2.11166	0.00194116	smad7
ENSDARG00000092798	-2.11614	9.50474e-05	ppib
ENSDARG00000005150	-2.11618	4.20385e-05	tbx20
ENSDARG00000078311	-2.12322	0.000923965	dcaf6
ENSDARG00000020008	-2.12635	0.00102971	vcp
ENSDARG00000036541	-2.12951	0.00843527	rhbdf1
ENSDARG00000063438	-2.12951	0.00843527	srebf2
ENSDARG00000069438	-2.12951	0.00843527	neurl1aa
ENSDARG00000069795	-2.12951	0.00843527
ENSDARG00000036161	-2.13405	9.21005e-05	hnrnpa0l
ENSDARG00000090040	-2.13553	7.7747e-05
ENSDARG00000045930	-2.13816	2.00708e-05	rbpms2a
ENSDARG00000070092	-2.13911	0.00437461	KCNV1
ENSDARG00000012144	-2.13911	0.00437461	emc7
ENSDARG00000052182	-2.13911	0.00437461	rbfox2
ENSDARG00000008407	-2.14035	0.000267441	tspan7b
ENSDARG00000025493	-2.14285	0.0033134	serp1
ENSDARG00000002912	-2.14609	0.00362646	adipor1a
ENSDARG00000052708	-2.14645	3.43975e-10	tnni1b
ENSDARG00000068992	-2.15449	1.33065e-08	hspa8
ENSDARG00000074502	-2.15557	0.00107744	zmiz1a
ENSDARG00000006242	-2.15893	0.000677421	ptp4a1
ENSDARG00000043493	-2.16291	0.000477974	cltca
ENSDARG00000037998	-2.16845	0.000196337	flot1b
ENSDARG00000030440	-2.17612	2.48071e-05	zgc:136474
ENSDARG00000056186	-2.19283	0.000134101	eif5a2
ENSDARG00000052746	-2.19335	0.000368748	grina
ENSDARG00000057484	-2.19414	0.000809925	srsf2a
ENSDARG00000034268	-2.19459	0.00139893	slit3
ENSDARG00000059738	-2.19459	0.00139893	ptprsa
ENSDARG00000034871	-2.19486	0.00194116	mid2
ENSDARG00000009782	-2.19516	0.00169116	myh11a
ENSDARG00000052783	-2.19551	0.00223907	cdc42ep3
ENSDARG00000058180	-2.19591	0.00299129	exoc3l4
ENSDARG00000056406	-2.19693	0.00564219	bambib
ENSDARG00000003421	-2.1976	0.00835529	igf2bp2a
ENSDARG00000054560	-2.1976	0.00835529	ZGC:136520
ENSDARG00000088247	-2.1976	0.00835529	FP245511.1
ENSDARG00000007097	-2.1976	0.00835529	her13
ENSDARG00000055900	-2.1976	0.00835529	zswim5
ENSDARG00000059391	-2.1976	0.00835529	gyg1b
ENSDARG00000023472	-2.22781	0.000369635	ctnnb2
ENSDARG00000033738	-2.22781	2.57965e-05	zgc:153867
ENSDARG00000055381	-2.22781	0.000369635	bambia
ENSDARG00000076564	-2.22966	0.000475723	hspg2
ENSDARG00000018820	-2.22976	3.68037e-05	flncb
ENSDARG00000062177	-2.23172	0.000603691	dcbld2
ENSDARG00000056913	-2.23654	0.00105162	PCOLCE (2 of 2)
ENSDARG00000074311	-2.23654	0.00105162	mast2
ENSDARG00000068995	-2.23705	6.91464e-05	zgc:101846
ENSDARG00000035005	-2.24992	0.000186064	bag2
ENSDARG00000005134	-2.25057	0.00202755	psmd11b
ENSDARG00000042816	-2.25057	0.00202755	mmp9
ENSDARG00000086645	-2.25057	0.00202755	hs3st3b1b
ENSDARG00000040306	-2.25552	0.00277005	otomp
ENSDARG00000003599	-2.25789	0.000231978	rpl3
ENSDARG00000007369	-2.26135	0.00384565	tcf7l1b
ENSDARG00000012627	-2.26135	0.00384565	cdc34b
ENSDARG00000077736	-2.26135	0.00384565	CPLX1 (2 of 2)
ENSDARG00000008305	-2.26325	5.43212e-05	hand2
ENSDARG00000077506	-2.26325	5.43212e-05	tjp1a
ENSDARG00000022684	-2.26833	2.00316e-05	fkbp1aa
ENSDARG00000036162	-2.26833	7.68689e-05	hnrnpa0b
ENSDARG00000062948	-2.26833	0.00554158	wasf3
ENSDARG00000091656	-2.26833	0.00554158	lsm8
ENSDARG00000012625	-2.27592	4.43767e-06	prkag2a
ENSDARG00000058538	-2.27684	0.00843527	alcamb
ENSDARG00000062592	-2.27684	0.00843527	myl10
ENSDARG00000019004	-2.27684	0.00843527	smarcd1
ENSDARG00000039385	-2.27684	0.00843527	dlg4b
ENSDARG00000063230	-2.27684	0.00843527	bmp7b
ENSDARG00000075954	-2.27684	0.00843527	serpinh1a
ENSDARG00000058128	-2.28001	4.94556e-09	msna
ENSDARG00000004588	-2.29539	0.00105162	sox4a
ENSDARG00000008748	-2.30323	0.00139749	ube2na
ENSDARG00000023988	-2.30323	0.00139749	dctn4
ENSDARG00000062178	-2.30323	0.00139749	fam65a
ENSDARG00000023724	-2.30503	6.69546e-06	cdc42se1
ENSDARG00000030972	-2.32301	0.00266848	dnaja1
ENSDARG00000034043	-2.32301	0.00266848	irx5a
ENSDARG00000035870	-2.32301	0.00266848	laptm4b
ENSDARG00000004754	-2.32532	0.000162351	hspa4a
ENSDARG00000077777	-2.32773	1.51327e-11	tmsb4x
ENSDARG00000015427	-2.33311	0.000575027	hdac1
ENSDARG00000007818	-2.33494	2.17388e-06	palm1b
ENSDARG00000061904	-2.33576	0.00385312	FHOD3 (1 of 2)
ENSDARG00000060004	-2.34285	0.00073822	fzd7a
ENSDARG00000014522	-2.35122	0.00351479	cdh6
ENSDARG00000016363	-2.35122	0.00351479	her8a
ENSDARG00000017466	-2.35122	0.00351479	ncam2
ENSDARG00000041332	-2.35122	0.00351479	tmem33
ENSDARG00000054749	-2.35122	0.00351479	lmo4b
ENSDARG00000060280	-2.35122	0.00351479	pde9a
ENSDARG00000093120	-2.35122	0.00351479	si:dkey-117m1.4
ENSDARG00000096632	-2.35122	0.00351479	si:dkey-22o12.7
ENSDARG00000045676	-2.35403	0.00097851	calua
ENSDARG00000045694	-2.35403	0.00097851	prickle1b
ENSDARG00000035175	-2.36529	0.000324252	schip1
ENSDARG00000007786	-2.36698	0.00132236	tmx2b
ENSDARG00000019360	-2.36698	0.00132236	sec23b
ENSDARG00000003165	-2.3763	0.000401958	nr2f6b
ENSDARG00000019521	-2.38215	0.00187502	mpx
ENSDARG00000057167	-2.38269	1.02809e-05	eif4g2b
ENSDARG00000019353	-2.3853	5.75522e-06	sparc
ENSDARG00000054355	-2.3888	0.000525243	dcaf7
ENSDARG00000056438	-2.39013	4.08742e-05	her9
ENSDARG00000071353	-2.39308	0.000190075	AL929007.1
ENSDARG00000009789	-2.39994	2.28658e-05	sgcd
ENSDARG00000014196	-2.40018	0.00162749	myl1
ENSDARG00000035282	-2.40018	0.00162749	emc6
ENSDARG00000039273	-2.40018	0.00162749	fbln5
ENSDARG00000013443	-2.40311	0.000682386	atp6v1ba
ENSDARG00000070843	-2.40311	0.000682386	ARID3A
ENSDARG00000020328	-2.41732	0.000111793	PLEKHA6
ENSDARG00000034616	-2.41825	0.00029059	mlf2
ENSDARG00000062646	-2.41825	0.00029059	tet3
ENSDARG00000075542	-2.41963	0.000943647	zfhx4
ENSDARG00000002217	-2.42196	0.00215131	scocb
ENSDARG00000061688	-2.42663	9.39973e-08	arvcfb
ENSDARG00000020377	-2.42715	5.8248e-05	eif4g2a
ENSDARG00000019367	-2.43034	1.03633e-05	tgfb3
ENSDARG00000012395	-2.43333	0.000367379	mmp13a
ENSDARG00000056653	-2.45057	0.000494904	fhl1b
ENSDARG00000045618	-2.459	0.000209061	clta
ENSDARG00000017905	-2.46184	0.00103326	casp3a
ENSDARG00000032430	-2.46184	0.00103326	ppp2r1b
ENSDARG00000087402	-2.46184	0.00103326	TPM1
ENSDARG00000004297	-2.47044	0.000677421	irf2bpl
ENSDARG00000039325	-2.47044	0.000677421	pmepa1
ENSDARG00000061603	-2.47246	6.93077e-07	sorbs2b
ENSDARG00000025826	-2.48459	5.8248e-05	gna12a
ENSDARG00000029263	-2.48938	0.00132236	hoxb3a
ENSDARG00000052567	-2.48938	0.00132236	tmem35
ENSDARG00000076290	-2.48938	0.00132236	calrl2
ENSDARG00000052139	-2.49361	0.00053015	notch3
ENSDARG00000009510	-2.49652	0.000356112	irx1a
ENSDARG00000026398	-2.49652	0.000356112	MMEL1
ENSDARG00000094181	-2.50026	7.03733e-05	shroom1
ENSDARG00000037978	-2.50153	3.74992e-05	clec19a
ENSDARG00000057322	-2.50412	9.71596e-06	tmem47
ENSDARG00000053617	-2.51515	2.45831e-06	camk2a
ENSDARG00000075536	-2.51847	0.000196337	cpne1
ENSDARG00000002952	-2.51952	0.000285426	smo
ENSDARG00000038826	-2.51952	0.000285426	jph1b
ENSDARG00000092693	-2.52297	1.02879e-06	tpt1
ENSDARG00000061272	-2.5301	1.51819e-05	BX294434.1
ENSDARG00000087636	-2.53799	3.3085e-08	si:dkeyp-86f7.3
ENSDARG00000067755	-2.54592	1.41336e-07	ubc
ENSDARG00000026491	-2.54627	0.000339067	lamb1a
ENSDARG00000074337	-2.54627	0.000339067	cbfa2t2
ENSDARG00000015790	-2.5538	0.000809925	atp1b3a
ENSDARG00000021232	-2.5538	0.000809925	nkx2.7
ENSDARG00000052947	-2.5538	0.000809925	irx3a
ENSDARG00000003684	-2.56326	4.62592e-06	obsl1a
ENSDARG00000032234	-2.56753	3.87664e-05	wnt2bb
ENSDARG00000059442	-2.56783	7.52598e-06	smtnb
ENSDARG00000004906	-2.57479	8.08422e-05	stip1
ENSDARG00000095273	-2.59092	6.7986e-08	cox8a
ENSDARG00000078459	-2.60083	9.58834e-06	cux1a
ENSDARG00000015978	-2.60375	1.33065e-08	COX5B (2 of 3)
ENSDARG00000006120	-2.61141	3.8166e-05	tbx2b
ENSDARG00000070171	-2.61141	3.8166e-05	errfi1
ENSDARG00000031796	-2.62619	7.03733e-05	ache
ENSDARG00000010423	-2.63244	0.000265468	npsn
ENSDARG00000026829	-2.63244	0.000265468	cotl1
ENSDARG00000030716	-2.63244	0.000265468	ing4
ENSDARG00000053918	-2.64615	0.000141751	srfa
ENSDARG00000018773	-2.64768	8.31656e-06	HIVEP2 (1 of 2)
ENSDARG00000021113	-2.66218	6.76772e-08	ptmaa
ENSDARG00000006900	-2.66694	4.73974e-05	impdh2
ENSDARG00000002084	-2.66988	6.42753e-08	lamb2
ENSDARG00000018534	-2.6746	0.000315971	slc6a9
ENSDARG00000052061	-2.6746	0.000315971	col4a6
ENSDARG00000068434	-2.6932	1.2525e-06
ENSDARG00000016300	-2.69361	9.21005e-05	ebf3
ENSDARG00000052150	-2.70599	3.1659e-06	pbx4
ENSDARG00000020504	-2.7198	8.0055e-06	h3f3a
ENSDARG00000008433	-2.72234	3.51978e-07	unc45b
ENSDARG00000051748	-2.72875	3.81397e-06	ccnd2a
ENSDARG00000055837	-2.72875	3.81397e-06	arhgef1b
ENSDARG00000002589	-2.73141	0.000196337	mylpfb
ENSDARG00000037746	-2.73291	4.09688e-13	actb1
ENSDARG00000037789	-2.7359	0.000105913	pvalb1
ENSDARG00000053254	-2.7359	0.000105913	mylpfa
ENSDARG00000056725	-2.73699	7.29275e-07	hmgb3a
ENSDARG00000054906	-2.7426	3.67342e-05	ier5l
ENSDARG00000032614	-2.75089	5.75522e-06	msi2b
ENSDARG00000051762	-2.75479	1.74694e-06	DNAJA4
ENSDARG00000016476	-2.75497	7.39033e-09	oaz1b
ENSDARG00000071562	-2.75677	1.24208e-06	mtus1a
ENSDARG00000018898	-2.78173	6.04845e-06	zfand5a
ENSDARG00000054688	-2.78173	6.04845e-06	ITPRIPL2
ENSDARG00000077871	-2.78606	0.000122821	si:ch211-87l2.1
ENSDARG00000034670	-2.81351	4.23669e-06	ube2e2
ENSDARG00000035859	-2.82299	1.57467e-05	angptl4
ENSDARG00000036548	-2.82299	1.57467e-05	s1pr2
ENSDARG00000029069	-2.83244	4.3834e-05	tnni2a.4
ENSDARG00000074057	-2.83322	9.30985e-07	calm1a
ENSDARG00000010878	-2.83872	7.61508e-05	cdkn1c
ENSDARG00000053479	-2.83872	7.61508e-05	gdf6a
ENSDARG00000045641	-2.8588	6.76523e-07	usp3
ENSDARG00000009401	-2.86923	1.68765e-05	vcanb
ENSDARG00000076526	-2.86923	1.68765e-05	gar1
ENSDARG00000019328	-2.88952	4.73974e-05	plxna4
ENSDARG00000034894	-2.88952	4.73974e-05	wnt5b
ENSDARG00000094426	-2.88952	4.73974e-05	her4.2
ENSDARG00000058543	-2.89011	6.78288e-07	lama5
ENSDARG00000090190	-2.89995	6.01971e-08	bcam
ENSDARG00000053209	-2.90539	7.46786e-08	smad6a
ENSDARG00000013317	-2.91813	5.00695e-12	pygmb
ENSDARG00000055643	-2.94483	1.41979e-06	cyb5a
ENSDARG00000055373	-2.94962	7.43331e-06	sema3fb
ENSDARG00000003835	-2.96097	7.23619e-08	stom
ENSDARG00000042018	-2.96361	6.31801e-11	fhl2a
ENSDARG00000070555	-2.96437	3.3085e-08	LDLRAD4 (2 of 2)
ENSDARG00000074671	-2.96612	1.16855e-05	nptx1l
ENSDARG00000005762	-2.98606	1.93321e-05	col14a1a
ENSDARG00000010785	-2.98968	1.41979e-06	thbs1b
ENSDARG00000029036	-3.00806	7.61027e-06	rab32a
ENSDARG00000078324	-3.02619	6.7986e-08	prdm16
ENSDARG00000061478	-3.03201	1.19926e-05	igf2bp1
ENSDARG00000062477	-3.03201	1.19926e-05	kiaa1549la
ENSDARG00000079302	-3.03201	1.19926e-05	and2
ENSDARG00000022438	-3.11988	1.374e-10	cox6a1
ENSDARG00000017624	-3.13786	4.48254e-07	krt4
ENSDARG00000053279	-3.14788	4.48013e-11	apln
ENSDARG00000006514	-3.19291	1.57051e-12	her6
ENSDARG00000036279	-3.1945	1.43187e-10	lamc1
ENSDARG00000089875	-3.19672	9.46637e-09	si:ch211-226o13.2
ENSDARG00000040565	-3.19869	9.45629e-08	ckmb
ENSDARG00000033009	-3.20593	2.91963e-11
ENSDARG00000026531	-3.21999	8.87495e-17	alcama
ENSDARG00000079193	-3.24689	4.15703e-14	ptmab
ENSDARG00000024746	-3.27335	6.98578e-17	hsp90aa1.2
ENSDARG00000044803	-3.27351	1.87948e-08	dhrs3b
ENSDARG00000015156	-3.27977	3.39197e-08	fbln2
ENSDARG00000074635	-3.29083	7.70571e-09	abca1a
ENSDARG00000011876	-3.29515	2.17472e-10	ednraa
ENSDARG00000020574	-3.34264	3.08056e-08	atp2a1
ENSDARG00000024314	-3.38504	3.83044e-08	herpud1
ENSDARG00000005560	-3.40781	9.09642e-11	ywhah
ENSDARG00000033683	-3.45943	9.07509e-08	tpma
ENSDARG00000086724	-3.45943	9.07509e-08	CABZ01020207.1
ENSDARG00000015759	-3.47912	2.88092e-12	tspan7
ENSDARG00000016088	-3.49629	8.27597e-09	rtn2a
ENSDARG00000018881	-3.54219	8.41188e-13	apobec2a
ENSDARG00000089769	-3.5525	9.89267e-09	hapln1a
ENSDARG00000057789	-3.558	9.80448e-11	lyz
ENSDARG00000004830	-3.58057	7.02435e-09	flot2a
ENSDARG00000035682	-3.58851	1.89018e-12	ltbp3
ENSDARG00000028335	-3.59421	5.29638e-13	hmga1a
ENSDARG00000070670	-3.61599	1.57363e-14	crip2
ENSDARG00000012892	-3.62427	1.24295e-09	ammecr1
ENSDARG00000038559	-3.65399	6.90863e-15	h1f0
ENSDARG00000035519	-3.65717	8.39408e-12	histh1l
ENSDARG00000004665	-3.66094	5.41047e-16	hspa5
ENSDARG00000077407	-3.71059	9.72061e-14	C19H18orf21 (2 of 2)
ENSDARG00000012060	-3.71906	2.65408e-10	thbs3b
ENSDARG00000055100	-3.85051	3.34047e-11	cxcl12b
ENSDARG00000053362	-3.88065	6.59983e-11	cilp
ENSDARG00000016744	-3.88235	6.3786e-12	fbn2b
ENSDARG00000037840	-3.97127	1.94329e-15	actc1b
ENSDARG00000004311	-4.07873	1.08166e-11	ldlrap1a
ENSDARG00000019949	-4.14687	4.88078e-15	serpinh1b
ENSDARG00000018303	-4.1867	8.22565e-16	etv4
ENSDARG00000019995	-4.19666	5.47111e-18	bmp4
ENSDARG00000027903	-4.23869	1.43348e-13	ADAMTSL3
ENSDARG00000034300	-4.24403	6.50316e-13	sema3c
ENSDARG00000004965	-4.31993	5.41047e-16	bmp5
ENSDARG00000002768	-4.40086	1.6897e-15	pvalb2
ENSDARG00000069912	-5.08611	3.31197e-25	hmga2
ENSDARG00000017441	-5.1766	1.42778e-22	mylz3
ENSDARG00000079564	-5.28179	1.79671e-56	vmhc
ENSDARG00000070835	-6.03214	6.4086e-34	tnnc2

## Sheet: Cl6vsCl1
Row.names	log2FoldChange	padj	Associated.Gene.Name
ENSDARG00000090174	5.32961	4.49393e-18	SLC39A14
ENSDARG00000076126	5.11071	2.57404e-23	hm:zewp0073
ENSDARG00000096144	5.04046	7.25e-16	si:dkey-196n19.8
ENSDARG00000070212	5.03674	9.44787e-39	zgc:158463
ENSDARG00000053136	4.49036	1.31446e-16	b2m
ENSDARG00000031952	4.47676	1.34986e-30	mb
ENSDARG00000082753	4.46669	9.13889e-32	AC024175.17
ENSDARG00000091334	4.46089	8.44989e-20	BX511252.1
ENSDARG00000077236	4.34524	3.21696e-11	hspb6
ENSDARG00000070266	4.17622	4.07891e-10	spock3
ENSDARG00000081938	4.08364	1.24919e-09	AC024175.13
ENSDARG00000054588	4.06199	5.81781e-15	cox6a2
ENSDARG00000083310	4.05467	1.34587e-09	dre-mir-146a
ENSDARG00000063914	3.99186	1.33588e-24	mt-nd3
ENSDARG00000080128	3.82233	2.20873e-08	AC024175.1
ENSDARG00000061165	3.69244	6.20789e-09	slc6a4a
ENSDARG00000088673	3.6702	3.1121e-08	CT956064.5
ENSDARG00000045141	3.58631	2.87426e-07	aqp8a.1
ENSDARG00000039929	3.55822	1.15112e-07	ckmt2b
ENSDARG00000069464	3.52286	1.1367e-09	cox7a1
ENSDARG00000027744	3.42494	3.18203e-11	gadd45ba
ENSDARG00000087188	3.3838	2.84623e-06	nfil3-6
ENSDARG00000029688	3.37872	3.73648e-08	mcm5
ENSDARG00000084962	3.30508	4.04254e-10	BX296557.2
ENSDARG00000002204	3.29297	5.70631e-13	hspb11
ENSDARG00000012388	3.2046	1.0483e-09	CU855779.1
ENSDARG00000028343	3.18701	2.9442e-09	zgc:101560
ENSDARG00000028396	3.15733	3.94214e-08	fkbp5
ENSDARG00000063908	3.14964	4.78473e-22	mt-co2
ENSDARG00000001950	3.14181	5.23219e-11	ak1
ENSDARG00000015887	3.03648	1.17554e-08	b2ml
ENSDARG00000014967	3.03383	1.81381e-06	g6pcb
ENSDARG00000079307	3.02663	1.1027e-05	si:dkey-205h13.1
ENSDARG00000095556	3.0169	2.67626e-09	zgc:77650
ENSDARG00000009087	2.95263	0.000130096	cd74a
ENSDARG00000007344	2.94325	5.29113e-05	tcap
ENSDARG00000063899	2.94203	9.89048e-18	mt-nd2
ENSDARG00000068738	2.93849	4.18635e-08	cox5b2
ENSDARG00000063895	2.92861	3.78124e-17	mt-nd1
ENSDARG00000063912	2.9158	6.61797e-19	mt-co3
ENSDARG00000074120	2.8884	0.000171571	USP2 (2 of 3)
ENSDARG00000055751	2.88686	1.37745e-09	fosb
ENSDARG00000062359	2.8701	8.51231e-05	scn3b
ENSDARG00000095351	2.86534	2.88578e-16	si:ch73-308b14.1
ENSDARG00000063917	2.86233	8.42041e-18	mt-nd4
ENSDARG00000079497	2.7865	4.82602e-05	C5H8orf4 (2 of 2)
ENSDARG00000082787	2.72639	0.000574832	5S_rRNA
ENSDARG00000019702	2.71448	4.63525e-05	aldocb
ENSDARG00000003216	2.71162	1.80127e-05	anxa2a
ENSDARG00000063921	2.69565	6.33397e-13	mt-nd5
ENSDARG00000079617	2.68775	2.42766e-05	zgc:101560
ENSDARG00000063911	2.67482	1.07519e-16	mt-atp6
ENSDARG00000063924	2.67229	6.00252e-16	mt-cyb
ENSDARG00000044975	2.66064	1.75075e-05	zgc:153629
ENSDARG00000082122	2.59841	0.00128595	U1
ENSDARG00000059054	2.57139	0.00161712	pdk2
ENSDARG00000091234	2.54961	3.88698e-05	CU019646.2
ENSDARG00000090732	2.51579	0.00258321	5S_rRNA
ENSDARG00000082634	2.50517	0.00092126	SNORD72
ENSDARG00000095765	2.4483	0.000497635	si:ch1073-221c23.2
ENSDARG00000021140	2.39904	1.92337e-05	pabpc1b
ENSDARG00000063905	2.38978	1.03815e-13	mt-co1
ENSDARG00000042133	2.37372	0.00229847	si:dkey-51e6.1
ENSDARG00000020239	2.36588	0.00123216	lpin1
ENSDARG00000004187	2.33484	0.00769543	DNAJB5 (1 of 2)
ENSDARG00000036628	2.33484	0.00769543	cd74b
ENSDARG00000003191	2.3246	0.0017978	pkmb
ENSDARG00000063922	2.27927	0.000394054	mt-nd6
ENSDARG00000074580	2.27893	0.00386459	serbp1a
ENSDARG00000012381	2.26037	0.00326838	hsc70
ENSDARG00000000796	2.22175	0.000877364	nr4a1
ENSDARG00000009978	2.20541	0.00304059	icn
ENSDARG00000070395	2.19686	0.000939592	cs
ENSDARG00000069615	2.18492	0.00368993	ckmt2a
ENSDARG00000075914	2.18492	0.00368993	kcnj14
ENSDARG00000054537	2.12393	0.0098129	nhsl1a
ENSDARG00000081369	2.08524	0.00064796	AC024175.9
ENSDARG00000006526	1.97724	0.00543164	fn1b
ENSDARG00000056499	1.97724	0.00543164	ca6
ENSDARG00000037393	1.97533	0.00501069	slc43a1a
ENSDARG00000095752	1.97038	0.00906101	si:dkeyp-13a3.7
ENSDARG00000074242	1.91105	0.00706091	serbp1a
ENSDARG00000007241	1.90111	0.00162954	mycb
ENSDARG00000045864	1.88312	0.000699635	lmod2b
ENSDARG00000001975	1.8754	0.00543164	hsd11b2
ENSDARG00000063916	1.85707	0.001822	mt-nd4l
ENSDARG00000079782	1.82039	4.15175e-07	vmhcl
ENSDARG00000063910	1.79973	0.00118933	mt-atp8
ENSDARG00000021443	1.6829	0.00739211	zfp36l1b
ENSDARG00000076892	1.62038	0.0015018	nme2b.2
ENSDARG00000031683	1.61164	0.000138366	fos
ENSDARG00000037870	-1.16904	0.00269496	actb2
ENSDARG00000069608	-1.23128	0.00907121	palm2
ENSDARG00000019181	-1.23248	0.0062913	rpsa
ENSDARG00000039347	-1.2337	0.0066222	rps24
ENSDARG00000034897	-1.24717	0.00667731	rps10
ENSDARG00000056119	-1.28655	0.00613717	eef1g
ENSDARG00000009830	-1.29458	0.00735433	hdlbpa
ENSDARG00000058548	-1.31995	0.00806843	bves
ENSDARG00000008982	-1.33259	0.00499033	casq2
ENSDARG00000009212	-1.34359	0.00347175	ppiaa
ENSDARG00000055064	-1.36339	0.00855931	prdx5
ENSDARG00000039576	-1.37655	0.00265983	fstl1b
ENSDARG00000040856	-1.37979	0.00104976	ldha
ENSDARG00000010478	-1.38034	0.00465587	hsp90aa1.1
ENSDARG00000045064	-1.38592	0.00541483	ablim1b
ENSDARG00000007294	-1.39169	0.00431906	aco2
ENSDARG00000053485	-1.42039	0.00917456	aldh6a1
ENSDARG00000025581	-1.42318	0.00529941	rpl10
ENSDARG00000029150	-1.43301	0.000202037	hsp90ab1
ENSDARG00000043257	-1.45146	0.00196493	ckbb
ENSDARG00000002731	-1.47751	0.00968019	sdc2
ENSDARG00000035329	-1.47751	0.00968019	capns1a
ENSDARG00000016393	-1.48185	0.00725374	arf1l
ENSDARG00000003109	-1.48367	0.00988011	rcan1a
ENSDARG00000021124	-1.49413	0.00104368	cfl1
ENSDARG00000059295	-1.49725	0.00482796	CABZ01076275.1
ENSDARG00000033184	-1.50517	0.00608762	prkar2aa
ENSDARG00000059128	-1.51735	0.00134108	uqcrh
ENSDARG00000007320	-1.51974	0.000238671	rpl7
ENSDARG00000013078	-1.5203	0.00174416	ywhaba
ENSDARG00000020197	-1.53114	0.000800383	rpl5a
ENSDARG00000092035	-1.54949	0.00248791	si:ch211-156j16.1
ENSDARG00000079772	-1.56935	0.00935934	hmgb1a
ENSDARG00000089913	-1.57255	0.00463736	cacna1g
ENSDARG00000077383	-1.5742	0.00982864	anxa11a
ENSDARG00000043665	-1.57694	0.00608762	glrx5
ENSDARG00000011170	-1.57868	0.00790563	ndrg2
ENSDARG00000014763	-1.57868	0.00790563	arf2
ENSDARG00000020395	-1.59033	0.00557302	mical2b
ENSDARG00000090040	-1.59258	0.00528731
ENSDARG00000037962	-1.61655	0.00881549	psmb7
ENSDARG00000020261	-1.61775	0.00101363	rab2a
ENSDARG00000043276	-1.62004	0.00924076	calr
ENSDARG00000005576	-1.62323	0.00735433	mphosph8
ENSDARG00000003016	-1.62533	4.96405e-06	eef2b
ENSDARG00000032866	-1.62885	0.00627055	erh
ENSDARG00000036161	-1.63016	0.00463736	hnrnpa0l
ENSDARG00000045706	-1.63016	0.00463736	tspan9b
ENSDARG00000089608	-1.63641	0.00290557	ppp1cbl
ENSDARG00000023536	-1.63674	0.00101248	nnt
ENSDARG00000027590	-1.63966	0.00395753	2002-09-01
ENSDARG00000079687	-1.63966	0.00395753	rnf10
ENSDARG00000040009	-1.6402	0.000684872	palld
ENSDARG00000017014	-1.6414	0.00329869	ywhae2
ENSDARG00000030440	-1.64156	0.002341	zgc:136474
ENSDARG00000088449	-1.64646	0.00831579	wu:fb55g09
ENSDARG00000091419	-1.64879	0.00881549	nrarpa
ENSDARG00000044669	-1.65091	0.0069443	hp1bp3
ENSDARG00000041589	-1.65646	0.000291793	adprhl1
ENSDARG00000009789	-1.65771	0.00988011	sgcd
ENSDARG00000028106	-1.66156	0.00680135	glrx
ENSDARG00000043795	-1.66973	0.000397891	arhgdia
ENSDARG00000045658	-1.68288	0.00815911	msrb3
ENSDARG00000037559	-1.68346	0.00651787	uba1
ENSDARG00000045094	-1.68346	0.00651787
ENSDARG00000026967	-1.68398	0.00700049	ap2s1
ENSDARG00000035869	-1.68446	0.00554426	azin1b
ENSDARG00000039041	-1.68446	0.00554426	sfrp5
ENSDARG00000009594	-1.68489	0.00609783	nr1d2b
ENSDARG00000057853	-1.6885	0.00157226	atp6v0ca
ENSDARG00000019353	-1.70877	0.00257464	sparc
ENSDARG00000025789	-1.71302	0.00549204	chd4b
ENSDARG00000034240	-1.71535	0.00795578	capza1a
ENSDARG00000020008	-1.71725	0.00931732	vcp
ENSDARG00000031317	-1.71725	0.00931732	ppdpfb
ENSDARG00000014806	-1.71953	0.00519218	ptplb
ENSDARG00000044619	-1.71953	0.00519218	birc2
ENSDARG00000039515	-1.72029	0.000612129	atf4b1
ENSDARG00000014572	-1.72085	0.00646364	chpt1
ENSDARG00000014571	-1.72546	6.85167e-05	ctnnb1
ENSDARG00000057167	-1.73231	0.00157845	eif4g2b
ENSDARG00000026519	-1.73352	0.00192146	ralgps2
ENSDARG00000075833	-1.73619	0.0021164	LYVE1 (2 of 2)
ENSDARG00000018693	-1.74093	9.06317e-05	cdh2
ENSDARG00000074321	-1.7428	0.00257785	tead3a
ENSDARG00000035622	-1.74487	0.00141437	xbp1
ENSDARG00000011498	-1.74695	0.00290773	si:ch211-212o1.2
ENSDARG00000062177	-1.75784	0.00519218	dcbld2
ENSDARG00000052842	-1.7613	0.00467781	ppifb
ENSDARG00000054723	-1.7613	0.00467781	PDE4DIP
ENSDARG00000027734	-1.76255	0.00157845	srsf5b
ENSDARG00000068436	-1.76255	0.000214483
ENSDARG00000024478	-1.76495	0.000801476	mpc2
ENSDARG00000016447	-1.76517	0.00577796	ythdf1
ENSDARG00000056235	-1.76517	0.00577796	smndc1
ENSDARG00000076825	-1.76517	0.00577796	si:dkey-16p6.1
ENSDARG00000042322	-1.76951	0.00543164	si:dkey-177p2.6
ENSDARG00000078523	-1.77441	0.0066403	ddr1
ENSDARG00000005232	-1.77701	0.00493015	ccdc85ca
ENSDARG00000045146	-1.78	0.00883476	tomm22
ENSDARG00000059699	-1.78	0.00883476	DNAJC16 (1 of 2)
ENSDARG00000075978	-1.78	0.00883476	pcdh1gc5
ENSDARG00000006242	-1.78468	0.00258386	ptp4a1
ENSDARG00000023472	-1.78468	0.00258386	ctnnb2
ENSDARG00000022013	-1.78512	0.000432056	lama2
ENSDARG00000039681	-1.78643	0.00786177	samm50l
ENSDARG00000045676	-1.78643	0.00786177	calua
ENSDARG00000076484	-1.78643	0.00786177	stab1
ENSDARG00000092546	-1.78643	0.00786177	pdap1a
ENSDARG00000006514	-1.78931	0.000452889	her6
ENSDARG00000005642	-1.80271	0.009462	fbxw5
ENSDARG00000014463	-1.80271	0.009462	usf1l
ENSDARG00000060798	-1.80271	0.009462	mrpl22
ENSDARG00000070474	-1.80271	0.009462	arid3b
ENSDARG00000087742	-1.80271	0.009462	MAP4K3 (2 of 2)
ENSDARG00000012914	-1.80353	0.00192851	arhgef4
ENSDARG00000055562	-1.80762	0.000612129	mtpn
ENSDARG00000042382	-1.81194	0.00982744	ARF5 (1 of 2)
ENSDARG00000052702	-1.81194	0.00982744	capn1a
ENSDARG00000055618	-1.81279	3.38717e-08	acta1b
ENSDARG00000035322	-1.81361	7.03335e-05	myh7bb
ENSDARG00000054155	-1.81674	0.00205241	pcna
ENSDARG00000012682	-1.8212	0.000333179	pfn2l
ENSDARG00000003035	-1.82308	0.000802287	hspa9
ENSDARG00000079784	-1.82448	0.00290557	TMEM71
ENSDARG00000035596	-1.8291	0.00230423	ISCU (2 of 2)
ENSDARG00000003705	-1.83099	8.51231e-05	prnprs3
ENSDARG00000034427	-1.8481	0.00364851	hn1l
ENSDARG00000071468	-1.8494	0.00749032	mrpl54
ENSDARG00000078419	-1.8494	0.00749032	filip1a
ENSDARG00000052341	-1.8526	0.00119563	sgcb
ENSDARG00000005315	-1.85541	0.00338486	celf1
ENSDARG00000039578	-1.85541	0.00338486	pa2g4a
ENSDARG00000026908	-1.8569	0.000998218	tmed2
ENSDARG00000079193	-1.8609	0.000140393	ptmab
ENSDARG00000004836	-1.86283	0.00662328	dnajc5ab
ENSDARG00000044362	-1.86283	0.00662328	unc119b
ENSDARG00000074337	-1.86283	0.00662328	cbfa2t2
ENSDARG00000079586	-1.86283	0.00662328	gabrb2
ENSDARG00000002791	-1.86322	1.72803e-06	atp1a1a.1
ENSDARG00000034541	-1.86345	0.0041562	tgfbr2
ENSDARG00000086611	-1.86345	0.0041562	BCKDHB (2 of 2)
ENSDARG00000004588	-1.87464	0.00347175	sox4a
ENSDARG00000056186	-1.8748	0.000495173	eif5a2
ENSDARG00000061923	-1.8788	0.00125587	amotl2a
ENSDARG00000021113	-1.88028	0.000347705	ptmaa
ENSDARG00000089875	-1.88221	0.00272284	si:ch211-226o13.2
ENSDARG00000061603	-1.88292	0.000136364	sorbs2b
ENSDARG00000020377	-1.88747	0.00157391	eif4g2a
ENSDARG00000001710	-1.88772	0.00428264	flot1a
ENSDARG00000006900	-1.88772	0.00428264	impdh2
ENSDARG00000014731	-1.88772	0.00428264	cacybp
ENSDARG00000042816	-1.88772	0.00428264	mmp9
ENSDARG00000035175	-1.89324	0.0058847	schip1
ENSDARG00000058593	-1.89973	0.0018757	sri
ENSDARG00000076772	-1.90284	0.00554426
ENSDARG00000077777	-1.90437	1.31042e-08	tmsb4x
ENSDARG00000070261	-1.90566	0.00549204	crlf3
ENSDARG00000092659	-1.90753	0.00162954	ppp3r1a
ENSDARG00000031164	-1.91316	3.53812e-06	tuba8l2
ENSDARG00000010844	-1.91973	0.00678453	kras
ENSDARG00000009401	-1.92054	0.00471618	vcanb
ENSDARG00000028664	-1.92054	0.00471618	ahsa1
ENSDARG00000063219	-1.92054	0.00471618	ubap2l
ENSDARG00000078865	-1.92054	0.00471618	cxxc5a
ENSDARG00000037746	-1.9235	6.71517e-07	actb1
ENSDARG00000005513	-1.92471	3.09942e-05	naca
ENSDARG00000022315	-1.92475	0.000420898	atp6v1g1
ENSDARG00000044083	-1.92979	0.002529	peli1b
ENSDARG00000055837	-1.92979	0.002529	arhgef1b
ENSDARG00000077506	-1.93185	0.000479501	tjp1a
ENSDARG00000038288	-1.93561	0.00113144	cd151
ENSDARG00000008816	-1.93581	0.00903205	glud1a
ENSDARG00000015310	-1.93581	0.00903205	pitpnbl
ENSDARG00000020101	-1.93581	0.00903205	psmc2
ENSDARG00000077407	-1.9383	0.000786674	C19H18orf21 (2 of 2)
ENSDARG00000043154	-1.9383	0.000786674	ucp2
ENSDARG00000005191	-1.94153	0.00594277	ahcy
ENSDARG00000033327	-1.94153	0.00594277	unc5b
ENSDARG00000043554	-1.94153	0.00594277	mrpl40
ENSDARG00000035043	-1.94188	0.00233177	pfdn5
ENSDARG00000061665	-1.94188	0.00233177	hcn2b
ENSDARG00000018898	-1.94688	0.00225407	zfand5a
ENSDARG00000059815	-1.95112	0.00035286	oaz2b
ENSDARG00000069922	-1.95437	0.00804423	popdc2
ENSDARG00000079637	-1.95437	0.00804423	alpk2
ENSDARG00000032234	-1.95527	0.002784	wnt2bb
ENSDARG00000010481	-1.96032	0.000229569	bzw1a
ENSDARG00000052708	-1.96042	1.07636e-09	tnni1b
ENSDARG00000007665	-1.96683	0.00543164	hspbp1
ENSDARG00000009693	-1.96683	0.00543164	llgl1
ENSDARG00000017466	-1.96683	0.00543164	ncam2
ENSDARG00000044895	-1.96683	0.00543164	fmoda
ENSDARG00000061647	-1.96683	0.00543164	nrxn1a
ENSDARG00000074670	-1.96683	0.00543164	matk
ENSDARG00000026712	-1.97021	0.00130122	rab5c
ENSDARG00000045401	-1.97543	0.0010045	mllt10
ENSDARG00000036541	-1.97604	0.00332881	rhbdf1
ENSDARG00000042210	-1.97883	7.77825e-05	sema3ab
ENSDARG00000029663	-1.97959	0.00126616	rab1a
ENSDARG00000037488	-1.97959	0.00126616	canx
ENSDARG00000004757	-1.98235	2.40012e-05	ybx1
ENSDARG00000015427	-1.98696	0.00312564	hdac1
ENSDARG00000055377	-1.99046	0.000827053	gnb5b
ENSDARG00000094181	-1.99046	0.000827053	shroom1
ENSDARG00000033655	-2.00166	0.0098129	stmn1b
ENSDARG00000035993	-2.00166	0.00429658	sumo3b
ENSDARG00000037921	-2.00166	0.00429658	gng13b
ENSDARG00000052336	-2.00166	0.00429658	ociad2
ENSDARG00000079097	-2.00166	0.00429658	tanc2
ENSDARG00000015627	-2.00589	0.00395753	rgs6
ENSDARG00000027109	-2.00589	0.00395753	zfr
ENSDARG00000040764	-2.00589	0.00395753	id1
ENSDARG00000003486	-2.0072	0.0010045	ppp1caa
ENSDARG00000042502	-2.00903	0.000425154	h2afvb
ENSDARG00000019367	-2.01112	0.000129684	tgfb3
ENSDARG00000089418	-2.01948	2.25083e-07	wu:fk66f10
ENSDARG00000074502	-2.02391	0.000491213	zmiz1a
ENSDARG00000070171	-2.02595	0.000853069	errfi1
ENSDARG00000013443	-2.02744	0.00355906	atp6v1ba
ENSDARG00000005754	-2.02948	0.002341	ptprfb
ENSDARG00000016088	-2.02948	0.002341	rtn2a
ENSDARG00000034771	-2.02948	0.002341	rab13
ENSDARG00000012625	-2.0364	1.75075e-05	prkag2a
ENSDARG00000062054	-2.03946	0.000132511	CPT1A (2 of 2)
ENSDARG00000035423	-2.04028	0.000427407	zgc:123194
ENSDARG00000006408	-2.04327	0.000767083	hmgb3b
ENSDARG00000032614	-2.04327	0.000767083	msi2b
ENSDARG00000018881	-2.04746	0.000177035	apobec2a
ENSDARG00000042876	-2.05222	0.00436191	abracl
ENSDARG00000057484	-2.05397	0.000699635	srsf2a
ENSDARG00000029452	-2.05837	0.00048324	neurl1b
ENSDARG00000045788	-2.05937	0.00305418	avpr1b
ENSDARG00000094554	-2.05937	0.00305418	si:ch73-7i4.1
ENSDARG00000002552	-2.06054	0.000131388	mapkapk2a
ENSDARG00000010052	-2.06392	0.000626384	ndrg3b
ENSDARG00000034616	-2.06392	0.000626384	mlf2
ENSDARG00000058128	-2.06685	1.99733e-08	msna
ENSDARG00000044093	-2.06894	3.69454e-06	rpl13a
ENSDARG00000018913	-2.07116	0.00125587	hmbox1b
ENSDARG00000052182	-2.07116	0.00125587	rbfox2
ENSDARG00000068680	-2.07116	0.00125587	ctrl
ENSDARG00000006260	-2.07247	4.64049e-06	tuba8l4
ENSDARG00000041997	-2.08101	0.00569542	lztfl1
ENSDARG00000052746	-2.08122	0.000101661	grina
ENSDARG00000045948	-2.08439	8.5211e-05	cap2
ENSDARG00000014587	-2.08719	0.00229696	slc38a5b
ENSDARG00000068432	-2.08719	0.00229696	wu:fb17g07
ENSDARG00000019230	-2.08802	3.11907e-06	rpl7a
ENSDARG00000011564	-2.08972	9.76516e-05	sfpq
ENSDARG00000016651	-2.08997	9.43657e-06	znf106a
ENSDARG00000035682	-2.09392	0.000498155	ltbp3
ENSDARG00000007289	-2.09516	0.00236692	METRNL (1 of 2)
ENSDARG00000068992	-2.09583	2.19693e-09	hspa8
ENSDARG00000005774	-2.09596	0.000111199	pl10
ENSDARG00000042213	-2.09596	0.000111199	si:ch211-233h19.2
ENSDARG00000002912	-2.10091	0.00047134	adipor1a
ENSDARG00000007818	-2.10677	4.48317e-06	palm1b
ENSDARG00000088091	-2.11067	6.69422e-06	pfn1
ENSDARG00000035005	-2.11158	0.000129128	bag2
ENSDARG00000015930	-2.1136	0.00189212	rwdd1
ENSDARG00000015472	-2.12322	0.000281408	gpc4
ENSDARG00000059738	-2.12322	0.000281408	ptprsa
ENSDARG00000054355	-2.12618	0.000547886	dcaf7
ENSDARG00000090973	-2.12666	0.000144477	AL929204.1
ENSDARG00000026482	-2.13076	0.00118933	arhgap12b
ENSDARG00000041449	-2.13076	0.00118933	spred1
ENSDARG00000073731	-2.13076	0.00118933	CR376738.1
ENSDARG00000016676	-2.1324	0.00049569	gnao1a
ENSDARG00000062646	-2.13698	0.000350725	tet3
ENSDARG00000000103	-2.13988	1.99344e-05	myh10
ENSDARG00000014433	-2.14373	7.36125e-06	myl12.1
ENSDARG00000058504	-2.14385	0.00234222	ap1s2
ENSDARG00000061688	-2.1459	5.90667e-07	arvcfb
ENSDARG00000068516	-2.14636	0.000234419	hapln1b
ENSDARG00000023988	-2.15482	0.000452889	dctn4
ENSDARG00000070843	-2.15482	0.000452889	ARID3A
ENSDARG00000002589	-2.15528	0.00157845	mylpfb
ENSDARG00000021232	-2.15528	0.00157845	nkx2.7
ENSDARG00000034933	-2.15528	0.00157845	CHCHD3 (2 of 2)
ENSDARG00000069361	-2.15528	0.00157845	spa17
ENSDARG00000096632	-2.15528	0.00157845	si:dkey-22o12.7
ENSDARG00000035750	-2.1683	0.000968054	ccnd1
ENSDARG00000026595	-2.1683	0.000253803	pafah1b1b
ENSDARG00000051762	-2.1683	0.000253803	DNAJA4
ENSDARG00000014796	-2.17217	0.000257381	wnt11r
ENSDARG00000005541	-2.17885	0.00203444	wif1
ENSDARG00000060542	-2.17915	0.000490994	LGR4
ENSDARG00000076004	-2.18403	4.65854e-05	ppp2r3b
ENSDARG00000034268	-2.18528	0.0001662	slit3
ENSDARG00000058297	-2.18757	0.000498155	timm13
ENSDARG00000074057	-2.1907	0.000306656	calm1a
ENSDARG00000043493	-2.19225	3.20959e-05	cltca
ENSDARG00000045131	-2.19553	7.83746e-05	id4
ENSDARG00000030786	-2.20114	0.0003115	mpi
ENSDARG00000069397	-2.20114	0.0003115	zswim8
ENSDARG00000059791	-2.20652	0.000599588	dad1
ENSDARG00000029718	-2.21299	0.00107646	p2rx3b
ENSDARG00000079572	-2.21299	0.00107646	plcd3b
ENSDARG00000004665	-2.21849	4.24355e-06	hspa5
ENSDARG00000008433	-2.21866	3.20959e-05	unc45b
ENSDARG00000045641	-2.21899	8.54405e-05	usp3
ENSDARG00000027903	-2.21984	0.00240709	ADAMTSL3
ENSDARG00000035056	-2.21984	0.00240709	fgf13a
ENSDARG00000082716	-2.21984	0.00240709	AC024175.16
ENSDARG00000045132	-2.22027	6.75308e-06	vdac1
ENSDARG00000055283	-2.2254	0.00061729	id2a
ENSDARG00000061660	-2.2254	0.00061729	CABZ01055343.2
ENSDARG00000032532	-2.23001	0.00127809	arpp19a
ENSDARG00000054274	-2.23001	0.00127809	pcdh10a
ENSDARG00000056427	-2.23389	0.000234419	auts2
ENSDARG00000068013	-2.23389	0.000234419	purbb
ENSDARG00000010132	-2.23721	0.000235565	dacha
ENSDARG00000018149	-2.23815	2.285e-06	slc38a4
ENSDARG00000004906	-2.24008	0.000142722	stip1
ENSDARG00000070475	-2.25004	4.78123e-05	khdrbs1b
ENSDARG00000016153	-2.26113	6.65145e-06	dag1
ENSDARG00000043066	-2.26849	0.00317798	nog2
ENSDARG00000078741	-2.26849	0.000736592	FRMD1 (1 of 2)
ENSDARG00000093120	-2.26849	0.000736592	si:dkey-117m1.4
ENSDARG00000026531	-2.26871	6.35704e-09	alcama
ENSDARG00000031228	-2.26916	1.46547e-07	podxl
ENSDARG00000010423	-2.26959	0.000452889	npsn
ENSDARG00000011673	-2.26959	0.000452889	si:ch211-246m6.5
ENSDARG00000035282	-2.26959	0.000452889	emc6
ENSDARG00000075713	-2.26959	0.000452889	shox2
ENSDARG00000002084	-2.27673	1.27706e-06	lamb2
ENSDARG00000067755	-2.27719	9.60476e-07	ubc
ENSDARG00000016875	-2.29098	2.23674e-06	gys1
ENSDARG00000013605	-2.30493	8.51231e-05	atp1b2a
ENSDARG00000045618	-2.30493	8.51231e-05	clta
ENSDARG00000008305	-2.308	2.9903e-06	hand2
ENSDARG00000025420	-2.31421	0.00020707	fzd5
ENSDARG00000012968	-2.32193	0.000498155	rhoub
ENSDARG00000021595	-2.32193	0.000498155	lhfpl3
ENSDARG00000092887	-2.32193	0.000498155	si:dkeyp-46h3.3
ENSDARG00000026166	-2.32442	2.08059e-05	emilin1b
ENSDARG00000017891	-2.34492	9.08273e-05	tcp1
ENSDARG00000036080	-2.35398	1.97918e-09	cd81
ENSDARG00000061187	-2.35689	2.2071e-05	cbx5
ENSDARG00000002021	-2.35701	1.36183e-05	pygb
ENSDARG00000045352	-2.36423	0.000215614	zgc:56530
ENSDARG00000044601	-2.36551	2.12953e-08	rtn4a
ENSDARG00000033738	-2.37041	2.37636e-07	zgc:153867
ENSDARG00000044691	-2.37346	0.0010045	ppp1r3b
ENSDARG00000079462	-2.38722	4.64049e-06
ENSDARG00000069105	-2.38827	0.000238671	fgfr4
ENSDARG00000017728	-2.38827	0.000104543	phb2b
ENSDARG00000021938	-2.38827	0.000104543	smad9
ENSDARG00000022684	-2.38969	2.89693e-07	fkbp1aa
ENSDARG00000051748	-2.39657	1.00054e-05	ccnd2a
ENSDARG00000012060	-2.39786	0.000101216	thbs3b
ENSDARG00000026491	-2.39786	0.000101216	lamb1a
ENSDARG00000024746	-2.40134	8.94294e-10	hsp90aa1.2
ENSDARG00000012395	-2.40516	3.25792e-05	mmp13a
ENSDARG00000055643	-2.40516	3.25792e-05	cyb5a
ENSDARG00000055678	-2.41435	1.26925e-06	akap12b
ENSDARG00000015156	-2.41447	0.000116928	fbln2
ENSDARG00000089016	-2.41447	0.000116928	mapkapk3
ENSDARG00000068995	-2.41999	3.89479e-07	zgc:101846
ENSDARG00000056160	-2.42142	6.50865e-06	hspd1
ENSDARG00000078680	-2.42321	0.00024667	vcana
ENSDARG00000074597	-2.42526	8.03773e-05	lzts2a
ENSDARG00000075542	-2.42526	8.03773e-05	zfhx4
ENSDARG00000009727	-2.4356	3.12909e-05	twf2b
ENSDARG00000074311	-2.4356	3.12909e-05	mast2
ENSDARG00000037997	-2.44802	3.53064e-05	tubb5
ENSDARG00000037789	-2.45303	0.000104543	pvalb1
ENSDARG00000075467	-2.45303	0.000104543	shisa3
ENSDARG00000089426	-2.45303	0.000104543	nop10
ENSDARG00000061057	-2.46133	3.48664e-05	cyhr1
ENSDARG00000079388	-2.46416	9.89755e-07	agrn
ENSDARG00000044803	-2.46722	1.81515e-05	dhrs3b
ENSDARG00000092693	-2.47009	8.5159e-08	tpt1
ENSDARG00000068434	-2.47172	2.44474e-06
ENSDARG00000089507	-2.48748	2.43803e-06	ugt1b5
ENSDARG00000052063	-2.49547	0.00021421	col4a5
ENSDARG00000017624	-2.49652	2.50173e-05	krt4
ENSDARG00000038559	-2.49951	2.31575e-07	h1f0
ENSDARG00000063509	-2.51287	1.99344e-05	lrrc58b
ENSDARG00000086645	-2.51287	1.99344e-05	hs3st3b1b
ENSDARG00000082123	-2.51785	0.000124537	AC024175.15
ENSDARG00000035519	-2.5236	1.30913e-05	histh1l
ENSDARG00000059933	-2.53087	1.4264e-06	ppap2b
ENSDARG00000026829	-2.53669	5.29113e-05	cotl1
ENSDARG00000070670	-2.54323	3.28835e-07	crip2
ENSDARG00000055647	-2.54423	3.31998e-05	ftr82
ENSDARG00000045180	-2.54442	2.22957e-09	acta2
ENSDARG00000020504	-2.57378	2.26664e-06	h3f3a
ENSDARG00000011459	-2.58957	4.72452e-08	gsna
ENSDARG00000087636	-2.59226	3.18808e-10	si:dkeyp-86f7.3
ENSDARG00000052150	-2.59885	1.21494e-06	pbx4
ENSDARG00000076412	-2.59885	1.21494e-06	CORIN
ENSDARG00000042708	-2.60017	3.95346e-09	tuba8l
ENSDARG00000010266	-2.60499	1.84702e-05	igf2bp3
ENSDARG00000003599	-2.60784	7.00276e-07	rpl3
ENSDARG00000025826	-2.6093	8.77349e-07	gna12a
ENSDARG00000015759	-2.61173	4.15175e-07	tspan7
ENSDARG00000077437	-2.61576	2.71859e-05
ENSDARG00000056156	-2.62928	2.72663e-08	NPDC1 (1 of 2)
ENSDARG00000018025	-2.64909	0.000107821	tbx2a
ENSDARG00000061478	-2.64909	0.000107821	igf2bp1
ENSDARG00000077736	-2.65751	2.56488e-05	CPLX1 (2 of 2)
ENSDARG00000053217	-2.65998	1.14049e-08	cox7a2a
ENSDARG00000008748	-2.66329	1.00744e-05	ube2na
ENSDARG00000012144	-2.66329	1.00744e-05	emc7
ENSDARG00000005150	-2.67133	4.72152e-10	tbx20
ENSDARG00000016476	-2.6851	1.02088e-09	oaz1b
ENSDARG00000092498	-2.69032	1.59632e-05	si:dkeyp-46h3.2
ENSDARG00000052695	-2.69134	3.36186e-06	nr2f1a
ENSDARG00000071353	-2.69224	3.36452e-07	AL929007.1
ENSDARG00000011876	-2.69265	8.13625e-08	ednraa
ENSDARG00000044574	-2.71059	3.11559e-07	rbms3
ENSDARG00000087504	-2.71811	7.76412e-13	CABZ01045618.2
ENSDARG00000074858	-2.71932	5.61322e-06	STARD7
ENSDARG00000036162	-2.73138	6.07495e-09	hnrnpa0b
ENSDARG00000006120	-2.73965	5.69582e-07	tbx2b
ENSDARG00000052783	-2.76773	4.40344e-07	cdc42ep3
ENSDARG00000002790	-2.78498	1.24787e-07	ap2m1a
ENSDARG00000091550	-2.79634	1.31382e-05
ENSDARG00000037998	-2.79792	2.60304e-09	flot1b
ENSDARG00000056725	-2.79915	2.22329e-08	hmgb3a
ENSDARG00000015978	-2.82918	4.08032e-12	COX5B (2 of 3)
ENSDARG00000058543	-2.87281	7.87223e-08	lama5
ENSDARG00000004965	-2.87544	6.11929e-07	bmp5
ENSDARG00000040565	-2.87544	2.27377e-07	ckmb
ENSDARG00000060004	-2.88605	1.04306e-07	fzd7a
ENSDARG00000036279	-2.88824	1.62968e-09	lamc1
ENSDARG00000088232	-2.90859	2.20946e-07	SHISA2
ENSDARG00000005842	-2.92971	8.14566e-11	cd9a
ENSDARG00000033009	-2.96723	1.14848e-10
ENSDARG00000053254	-2.98686	1.16493e-06	mylpfa
ENSDARG00000012892	-2.98958	1.46547e-07	ammecr1
ENSDARG00000056406	-2.98958	1.46547e-07	bambib
ENSDARG00000033589	-2.99539	2.63047e-08	EPHB3 (2 of 2)
ENSDARG00000094133	-2.99539	2.63047e-08	si:dkey-9i23.11
ENSDARG00000013317	-3.00778	1.17417e-14	pygmb
ENSDARG00000005560	-3.06139	8.11951e-10	ywhah
ENSDARG00000040314	-3.0683	1.93485e-07	psph
ENSDARG00000052960	-3.09464	1.28866e-25	nppa
ENSDARG00000055381	-3.09685	1.39127e-10	bambia
ENSDARG00000095273	-3.1055	1.26031e-13	cox8a
ENSDARG00000076119	-3.11848	2.97658e-08	emid1
ENSDARG00000033201	-3.12534	4.00437e-18
ENSDARG00000053209	-3.1544	1.11394e-10	smad6a
ENSDARG00000053279	-3.16241	1.39362e-12	apln
ENSDARG00000040621	-3.2368	6.64353e-09	lrrc32
ENSDARG00000055373	-3.2368	6.64353e-09	sema3fb
ENSDARG00000028335	-3.24714	1.42612e-11	hmga1a
ENSDARG00000003835	-3.25619	1.20897e-11	stom
ENSDARG00000079564	-3.29319	5.22272e-22	vmhc
ENSDARG00000037978	-3.30581	9.46425e-12	clec19a
ENSDARG00000033683	-3.30875	6.70958e-08	tpma
ENSDARG00000052061	-3.38606	3.87726e-09	col4a6
ENSDARG00000018303	-3.38959	7.45439e-11	etv4
ENSDARG00000057789	-3.40446	1.95044e-11	lyz
ENSDARG00000002768	-3.44779	2.30739e-10	pvalb2
ENSDARG00000075557	-3.45787	4.01262e-14	apcdd1l
ENSDARG00000070835	-3.48498	2.31549e-09	tnnc2
ENSDARG00000022438	-3.57038	9.5705e-17	cox6a1
ENSDARG00000020574	-3.5727	1.20897e-11	atp2a1
ENSDARG00000004830	-3.58662	7.43272e-11	flot2a
ENSDARG00000037840	-3.59872	2.34084e-14	actc1b
ENSDARG00000016744	-3.62133	3.21696e-11	fbn2b
ENSDARG00000057206	-3.62535	3.97491e-11	nmt1b
ENSDARG00000090190	-3.71237	1.19169e-16	bcam
ENSDARG00000015273	-3.71243	1.36051e-12	alpi.1
ENSDARG00000019995	-3.835	7.76119e-17	bmp4
ENSDARG00000017441	-3.85455	3.92783e-12	mylz3
ENSDARG00000041257	-3.90715	3.83868e-17	smtnl1
ENSDARG00000069912	-3.94721	3.99455e-15	hmga2
ENSDARG00000036558	-4.01959	1.57158e-19	col18a1
ENSDARG00000037539	-4.10613	1.90483e-18	tnnc1b
ENSDARG00000019949	-4.23275	2.21078e-18	serpinh1b
ENSDARG00000042018	-4.36748	1.88469e-30	fhl2a
ENSDARG00000003081	-4.43637	9.56866e-23	mybphb
ENSDARG00000090637	-4.44884	6.17278e-30	myh6
ENSDARG00000089769	-5.43407	2.19436e-28	hapln1a

## Sheet: Cl6vsCl12
Row.names	log2FoldChange	padj	Associated.Gene.Name
ENSDARG00000055100	4.14296	2.97504e-07	cxcl12b
ENSDARG00000034300	3.31114	5.04259e-06	sema3c
ENSDARG00000010785	3.28416	0.000453921	thbs1b
ENSDARG00000078324	3.24577	5.11082e-05	prdm16
ENSDARG00000029036	2.92067	0.00689377	rab32a
ENSDARG00000070835	2.54716	1.96331e-06	tnnc2
ENSDARG00000053362	2.53951	0.00137227	cilp
ENSDARG00000071113	2.51171	0.000556125	xirp2a
ENSDARG00000004311	2.49377	0.0031318	ldlrap1a
ENSDARG00000053617	2.3653	0.00265378	camk2a
ENSDARG00000079564	1.9886	4.87125e-06	vmhc
ENSDARG00000079782	1.60218	0.00265378	vmhcl
ENSDARG00000033201	-1.92092	0.00375626
ENSDARG00000052958	-2.46168	0.000148156	BX323876.2
ENSDARG00000033589	-2.62022	0.00689377	EPHB3 (2 of 2)
ENSDARG00000043257	-2.6399	0.000427596	ckbb
ENSDARG00000015273	-2.90397	0.00124891	alpi.1
ENSDARG00000062416	-3.14582	9.4419e-06	scn4ba
ENSDARG00000003081	-3.51068	1.12425e-07	mybphb
ENSDARG00000088232	-3.5518	0.00097755	SHISA2
ENSDARG00000036558	-3.59282	1.12425e-07	col18a1
ENSDARG00000029439	-3.7148	2.42315e-12	atp2a2a
ENSDARG00000037539	-3.92388	1.12425e-07	tnnc1b
ENSDARG00000090637	-3.98536	8.02947e-12	myh6
ENSDARG00000075557	-4.2241	4.65571e-08	apcdd1l
ENSDARG00000041257	-4.4708	1.13975e-08	smtnl1
ENSDARG00000052960	-4.72535	2.82513e-24	nppa

## Sheet: Cl5vsCl1
Row.names	log2FoldChange	padj	Associated.Gene.Name
ENSDARG00000096403	-1.33341	0.00910586	si:dkey-153m14.1
ENSDARG00000084962	-1.49178	0.00910586	BX296557.2
ENSDARG00000070212	-1.52208	4.15114e-05	zgc:158463
ENSDARG00000030722	-1.53368	0.00910586	xirp1
ENSDARG00000079782	-1.59925	1.42825e-05	vmhcl
ENSDARG00000096144	-1.69337	0.000366195	si:dkey-196n19.8
ENSDARG00000028213	-1.75433	6.13454e-07	ttna
ENSDARG00000013422	-1.79378	0.00465592	slc8a1a
ENSDARG00000000563	-1.9726	1.01969e-08	ttnb
ENSDARG00000076821	-2.13326	0.00203521	MYOM1 (2 of 2)
ENSDARG00000079564	-2.86448	8.13903e-14	vmhc

## Sheet: Cl5vsCl8
Row.names	log2FoldChange	padj	Associated.Gene.Name
ENSDARG00000089362	3.51113	9.69603e-08	grn1
ENSDARG00000092191	2.96859	4.55868e-06	si:dkey-238c7.13
ENSDARG00000009087	2.92219	2.17577e-06	cd74a
ENSDARG00000036036	2.82842	0.000735395	mdka
ENSDARG00000087004	2.654	0.00488645	si:ch211-122l24.4
ENSDARG00000081369	2.64994	3.14761e-06	AC024175.9
ENSDARG00000063916	2.63104	1.07975e-05	mt-nd4l
ENSDARG00000081938	2.54783	3.73888e-06	AC024175.13
ENSDARG00000083310	2.54394	5.81668e-06	dre-mir-146a
ENSDARG00000082122	2.45034	0.000496265	U1
ENSDARG00000080128	2.39484	4.6597e-05	AC024175.1
ENSDARG00000095556	2.32182	1.07975e-05	zgc:77650
ENSDARG00000063914	2.30863	3.16523e-09	mt-nd3
ENSDARG00000063905	2.22485	8.99353e-10	mt-co1
ENSDARG00000063921	2.22203	2.35243e-08	mt-nd5
ENSDARG00000063895	2.14808	1.17456e-08	mt-nd1
ENSDARG00000036628	2.09347	0.00572849	cd74b
ENSDARG00000063924	2.08761	1.2863e-08	mt-cyb
ENSDARG00000063912	2.06847	1.42439e-08	mt-co3
ENSDARG00000063908	2.01638	3.07313e-08	mt-co2
ENSDARG00000063899	2.00446	8.80428e-08	mt-nd2
ENSDARG00000063917	1.99875	5.79988e-08	mt-nd4
ENSDARG00000082787	1.9844	0.0056189	5S_rRNA
ENSDARG00000063911	1.57857	3.52796e-05	mt-atp6
ENSDARG00000082753	1.51678	0.000161557	AC024175.17
ENSDARG00000096403	-1.27761	0.00246498	si:dkey-153m14.1
ENSDARG00000090174	-1.31334	0.00717153	SLC39A14
ENSDARG00000003016	-1.42128	0.00536916	eef2b
ENSDARG00000092807	-1.45995	0.00222582	si:dkey-151g10.6
ENSDARG00000055723	-1.5028	0.00150476	hsp70l
ENSDARG00000002369	-1.51482	0.00875083	UBC
ENSDARG00000041811	-1.52371	0.00523354	rps25
ENSDARG00000003216	-1.52583	0.00465098	anxa2a
ENSDARG00000036174	-1.53063	0.00647622	rpl14
ENSDARG00000025073	-1.5372	0.00398618	rpl18a
ENSDARG00000009285	-1.60508	0.00490855	rpl15
ENSDARG00000035871	-1.60671	0.00521417	rpl30
ENSDARG00000054818	-1.60671	0.00521417	rpl32
ENSDARG00000014867	-1.62225	0.00166923	rpl8
ENSDARG00000045487	-1.63816	0.00290838	rps16
ENSDARG00000019778	-1.63898	0.00420604	rps6
ENSDARG00000010516	-1.65163	0.00222582	rpl21
ENSDARG00000088030	-1.65167	0.00290867	rpl35a
ENSDARG00000042905	-1.65322	0.00275206	rpl10a
ENSDARG00000035400	-1.65438	0.00231984	btf3
ENSDARG00000070849	-1.65438	0.00231984	rps15
ENSDARG00000041435	-1.66223	0.00203791	uba52
ENSDARG00000031164	-1.67649	0.00729411	tuba8l2
ENSDARG00000020153	-1.68799	0.00137022	rps18
ENSDARG00000084962	-1.68957	0.000154415	BX296557.2
ENSDARG00000053291	-1.69205	0.000331787	pnrc2
ENSDARG00000027744	-1.69296	0.00102471	gadd45ba
ENSDARG00000039641	-1.69833	0.000913759	rpl26
ENSDARG00000041779	-1.69911	0.00300577	trdn
ENSDARG00000011405	-1.71189	0.00118045	rps9
ENSDARG00000028396	-1.71918	0.00171978	fkbp5
ENSDARG00000022833	-1.71945	0.000327367	rplp2
ENSDARG00000045367	-1.7226	0.00833252	tuba1b
ENSDARG00000021838	-1.7233	0.00260288	rps23
ENSDARG00000042566	-1.72802	0.0016645	rps7
ENSDARG00000013078	-1.73517	0.00897547	ywhaba
ENSDARG00000070437	-1.73733	0.00137177	rpl22
ENSDARG00000057556	-1.73793	0.00192366	C21H18orf32
ENSDARG00000039007	-1.73912	0.000336731	eno3
ENSDARG00000036080	-1.74099	0.00596379	cd81
ENSDARG00000021864	-1.74807	0.000366042	rplp1
ENSDARG00000019181	-1.75365	0.00135414	rpsa
ENSDARG00000013307	-1.758	0.000355291	rpl19
ENSDARG00000058105	-1.75813	0.000454077	rpl36a
ENSDARG00000022995	-1.76064	0.00390718	clic4
ENSDARG00000029500	-1.76184	0.000898241	rpl34
ENSDARG00000030408	-1.76521	0.000433796	rps26l
ENSDARG00000003695	-1.7668	0.00452473	vdac3
ENSDARG00000077291	-1.77234	0.000146248	rps2
ENSDARG00000022456	-1.7761	0.000765997	eno1a
ENSDARG00000021140	-1.77645	0.00203791	pabpc1b
ENSDARG00000058451	-1.78964	0.000404109	rpl6
ENSDARG00000036875	-1.79585	0.000417214	rps12
ENSDARG00000026766	-1.79873	0.00856991	bcl2l10
ENSDARG00000070212	-1.8068	8.11336e-08	zgc:158463
ENSDARG00000031698	-1.81021	0.00763621	mylk2
ENSDARG00000055996	-1.82936	0.00717153	rps8a
ENSDARG00000038900	-1.8332	0.00306872	acadm
ENSDARG00000035860	-1.83583	0.000806762	rps28
ENSDARG00000019230	-1.83692	0.00806369	rpl7a
ENSDARG00000038608	-1.83692	0.00806369	sdhc
ENSDARG00000003933	-1.84505	0.00057599	pkma
ENSDARG00000042518	-1.85258	0.00983141	hipk2
ENSDARG00000042931	-1.85288	0.00314294	mibp2
ENSDARG00000026801	-1.85487	0.00120797	stau2
ENSDARG00000042620	-1.86242	0.00110028	zgc:162356
ENSDARG00000030585	-1.86271	0.000570705	rpl13
ENSDARG00000053457	-1.86846	0.000517279	rpl23
ENSDARG00000007344	-1.87567	0.00318751	tcap
ENSDARG00000076892	-1.8767	8.55062e-05	nme2b.2
ENSDARG00000043509	-1.88128	0.000384453	rpl11
ENSDARG00000004930	-1.88161	0.000324011	lmo7a
ENSDARG00000037350	-1.8869	0.000293951	rpl9
ENSDARG00000015551	-1.89045	0.000111669	fth1a
ENSDARG00000024276	-1.90413	0.00402542	PCBP4
ENSDARG00000003109	-1.90904	0.00649066	rcan1a
ENSDARG00000042247	-1.90943	0.000564972	ppiab
ENSDARG00000013012	-1.90987	0.000102621	rpl36
ENSDARG00000044153	-1.91263	0.00854678	ppp1cb
ENSDARG00000032725	-1.91502	3.84422e-05	rps27a
ENSDARG00000005423	-1.91754	0.00284872	pgam1a
ENSDARG00000046119	-1.92031	0.000113879	rps3
ENSDARG00000006691	-1.92106	0.00350941	rpl12
ENSDARG00000020594	-1.92546	0.00437051	txlnba
ENSDARG00000070824	-1.92546	0.00437051	ndufb5
ENSDARG00000036629	-1.93077	8.55076e-05	rps14
ENSDARG00000029064	-1.93086	0.000718064	uqcrq
ENSDARG00000012381	-1.93111	0.00809207	hsc70
ENSDARG00000030514	-1.93111	0.00809207	acsl1a
ENSDARG00000039887	-1.93977	0.00402542	c1qbp
ENSDARG00000079617	-1.93977	0.00402542	zgc:101560
ENSDARG00000090930	-1.93977	0.00402542	si:ch211-120g10.1
ENSDARG00000087188	-1.94509	0.00161609	nfil3-6
ENSDARG00000078113	-1.9469	0.00508753	atp5ia
ENSDARG00000075914	-1.95622	0.00227756	kcnj14
ENSDARG00000041182	-1.95943	0.000293658	rpl4
ENSDARG00000020893	-1.96134	0.000898241	slc25a22
ENSDARG00000042874	-1.96134	0.000898241	phlda2
ENSDARG00000009830	-1.96457	0.000528839	hdlbpa
ENSDARG00000060797	-1.96564	0.00160764	pfkmb
ENSDARG00000029218	-1.96888	0.00856706	slc25a12
ENSDARG00000069920	-1.96888	0.00856706	cox17
ENSDARG00000087803	-1.96888	0.00856706	NDUFC2
ENSDARG00000039269	-1.97108	0.00434558	arg2
ENSDARG00000040988	-1.97336	0.00013786	tpi1b
ENSDARG00000014690	-1.97763	2.91547e-05	rps4x
ENSDARG00000043257	-1.98163	0.000765997	ckbb
ENSDARG00000046157	-1.9833	9.31216e-05	RPS17 (2 of 2)
ENSDARG00000022438	-1.98504	0.00816364	cox6a1
ENSDARG00000041400	-1.98504	0.00816364	NDUFA3
ENSDARG00000067975	-1.98504	0.00816364	atpif1a
ENSDARG00000001975	-1.98799	0.000761721	hsd11b2
ENSDARG00000005673	-1.99047	0.0013521	f3b
ENSDARG00000030602	-1.99132	0.00036847	rps19
ENSDARG00000056119	-1.99596	0.000298576	eef1g
ENSDARG00000009106	-1.99853	0.0050101	serinc1
ENSDARG00000039399	-1.99853	0.0050101	nt5c2a
ENSDARG00000021346	-2.01058	0.000735395	pdhb
ENSDARG00000001437	-2.01847	0.00641064	slc2a1a
ENSDARG00000016904	-2.01847	0.00641064	bckdk
ENSDARG00000017006	-2.01847	0.00641064	dennd5a
ENSDARG00000043795	-2.01978	0.00314294	arhgdia
ENSDARG00000058597	-2.01978	0.00314294	nt5c3a
ENSDARG00000043453	-2.02015	5.18676e-05	rps5
ENSDARG00000008785	-2.02054	0.00181958	dldh
ENSDARG00000024746	-2.02054	0.00181958	hsp90aa1.2
ENSDARG00000019881	-2.02137	0.000546849	bsg
ENSDARG00000020850	-2.02631	1.35179e-07	eef1a1l1
ENSDARG00000054864	-2.02664	0.000818699	aplp2
ENSDARG00000003705	-2.0283	0.00220396	prnprs3
ENSDARG00000036496	-2.02999	0.00420604	scp2b
ENSDARG00000061338	-2.02999	0.00420604	ddx6
ENSDARG00000015128	-2.03076	0.000108218	rpl27
ENSDARG00000035692	-2.03192	5.91177e-05	rps3a
ENSDARG00000020845	-2.03473	0.000342822	tns1
ENSDARG00000012987	-2.03577	0.00216108	gpia
ENSDARG00000005039	-2.03963	0.00388987	gstp1
ENSDARG00000054597	-2.03963	0.00388987	cnot6l
ENSDARG00000018393	-2.03963	0.00388987	kank2
ENSDARG00000005368	-2.04236	0.00149672	mcamb
ENSDARG00000062082	-2.04236	0.00149672	hipk3b
ENSDARG00000008982	-2.04487	0.000480523	casq2
ENSDARG00000003599	-2.04698	0.00833252	rpl3
ENSDARG00000017474	-2.04698	0.00833252	zgc:110699
ENSDARG00000036179	-2.04698	0.00833252	myo1ea
ENSDARG00000041619	-2.04894	4.6597e-05	gnb2l1
ENSDARG00000043457	-2.0525	1.74836e-08	gapdh
ENSDARG00000002271	-2.05349	0.00106494	zfand5b
ENSDARG00000013044	-2.05489	0.00251767	ndufv2
ENSDARG00000016889	-2.05489	0.00251767	eif3g
ENSDARG00000073732	-2.05772	0.00806369	myh14
ENSDARG00000019117	-2.05772	0.00806369	parvb
ENSDARG00000057687	-2.05772	0.00806369
ENSDARG00000056141	-2.06102	0.00172587	coq10b
ENSDARG00000028889	-2.0664	0.00172862	ndufb10
ENSDARG00000036329	-2.07116	0.00120706	ndufa1
ENSDARG00000012387	-2.07323	0.000443702	pdha1a
ENSDARG00000005924	-2.07358	0.00314294	serpina10a
ENSDARG00000020086	-2.07358	0.00314294	NUAK1 (1 of 2)
ENSDARG00000018119	-2.0754	0.000889544	cox5ab
ENSDARG00000042133	-2.0796	0.00299915	si:dkey-51e6.1
ENSDARG00000086685	-2.0796	0.00299915
ENSDARG00000028173	-2.0796	0.00299915	slc4a2a
ENSDARG00000031720	-2.08473	0.00204801	clstn1
ENSDARG00000087704	-2.08473	0.00204801	gfra3
ENSDARG00000006316	-2.09256	7.74538e-05	rpl23a
ENSDARG00000076667	-2.09256	7.74538e-05	ccng1
ENSDARG00000096145	-2.09301	0.00138807	si:dkey-111b14.2
ENSDARG00000036438	-2.0964	0.00101736	ndufv1
ENSDARG00000039347	-2.09975	3.84422e-05	rps24
ENSDARG00000056499	-2.10207	0.000728734	ca6
ENSDARG00000060360	-2.10447	0.00596379	gnb1b
ENSDARG00000093937	-2.10447	0.00596379	cnn1b
ENSDARG00000094300	-2.10447	0.00596379	si:ch211-160e1.5
ENSDARG00000021195	-2.10664	0.000528839	st8sia6
ENSDARG00000008413	-2.10906	0.00392473	atp11a
ENSDARG00000023055	-2.10906	0.00392473	slc25a43
ENSDARG00000025566	-2.10906	1.67151e-05	slc25a3b
ENSDARG00000045930	-2.10906	0.00392473	rbpms2a
ENSDARG00000059304	-2.11279	0.00359149	chchd2
ENSDARG00000031952	-2.1148	3.16523e-09	mb
ENSDARG00000015490	-2.1198	3.75589e-05	rpl24
ENSDARG00000057497	-2.12071	0.00159317	stk35l
ENSDARG00000058463	-2.12071	0.00159317	ndufab1a
ENSDARG00000006290	-2.12263	0.00161	ndufs5
ENSDARG00000045886	-2.12431	0.00110664	slc38a2
ENSDARG00000045302	-2.12448	8.90811e-05	smpx
ENSDARG00000033201	-2.12578	0.000811256
ENSDARG00000019702	-2.13189	0.000346998	aldocb
ENSDARG00000015385	-2.15397	0.000480523	ndufs3
ENSDARG00000016160	-2.15582	0.00124563	gmpr
ENSDARG00000024478	-2.15774	0.00272368	mpc2
ENSDARG00000042533	-2.15774	0.00272368	gstm
ENSDARG00000042777	-2.15774	0.00272368	ndufa11
ENSDARG00000093448	-2.15774	0.00272368	mpc1
ENSDARG00000090040	-2.15864	0.0028716
ENSDARG00000013333	-2.15975	0.00428724	ndufa10
ENSDARG00000077506	-2.15975	0.00428724	tjp1a
ENSDARG00000014215	-2.16114	0.00749972	cdh13
ENSDARG00000016153	-2.16114	0.00749972	dag1
ENSDARG00000024047	-2.16294	0.00763621	tmem38a
ENSDARG00000055901	-2.16294	0.00763621	steap4
ENSDARG00000083950	-2.17395	0.000242016	snoU83B
ENSDARG00000096144	-2.17924	1.25388e-07	si:dkey-196n19.8
ENSDARG00000015164	-2.18092	0.000528839	mknk2b
ENSDARG00000016721	-2.18281	0.000517279	sdha
ENSDARG00000020239	-2.18281	0.000517279	lpin1
ENSDARG00000076241	-2.19009	0.000978926	txlnbb
ENSDARG00000090375	-2.19326	0.00146012	BX001033.2
ENSDARG00000001803	-2.19696	0.00140148	kcnh6
ENSDARG00000095921	-2.19885	0.000254286	si:ch1073-325m22.2
ENSDARG00000015918	-2.20133	0.0020957	dlat
ENSDARG00000017775	-2.20711	0.000443702	atp5g3a
ENSDARG00000052011	-2.2105	0.000423935	rrad
ENSDARG00000071691	-2.2105	0.000423935	uqcrc2b
ENSDARG00000060594	-2.21299	0.00313842	hadhab
ENSDARG00000078866	-2.21299	0.00313842	sdk1a
ENSDARG00000069608	-2.21849	1.59642e-05	palm2
ENSDARG00000045461	-2.22101	0.00535813	eci2
ENSDARG00000059128	-2.22101	0.000213911	uqcrh
ENSDARG00000059774	-2.22101	0.00535813	dub
ENSDARG00000063682	-2.22356	0.000769309	FHOD3 (2 of 2)
ENSDARG00000021059	-2.22456	0.000207875	alas1
ENSDARG00000096003	-2.2251	9.15596e-05	USMG5
ENSDARG00000007745	-2.22809	0.000116902	uqcrfs1
ENSDARG00000019732	-2.22924	0.00115169	mtch2
ENSDARG00000008407	-2.23133	0.00514239	tspan7b
ENSDARG00000043944	-2.23133	0.00514239	etfa
ENSDARG00000074552	-2.23283	0.000366042	ndufs7
ENSDARG00000079307	-2.23283	0.000366042	si:dkey-205h13.1
ENSDARG00000021979	-2.23585	0.00107059	mical3a
ENSDARG00000042644	-2.23585	0.00107059	sod2
ENSDARG00000052840	-2.23585	0.00107059	ndufs4
ENSDARG00000009505	-2.23866	0.000135188	slmo2
ENSDARG00000039486	-2.24025	1.25589e-05	bag3
ENSDARG00000041589	-2.24311	0.000469619	adprhl1
ENSDARG00000014248	-2.24364	0.00159317	pdlim3b
ENSDARG00000055223	-2.24364	0.00159317	ablim2
ENSDARG00000001950	-2.24534	2.5786e-06	ak1
ENSDARG00000015862	-2.24959	1.58898e-05	rpl5b
ENSDARG00000028546	-2.25249	0.000219632	ndufs1
ENSDARG00000058041	-2.25249	0.000219632	ndufa8
ENSDARG00000061688	-2.25249	0.000219632	arvcfb
ENSDARG00000021869	-2.25297	0.00156149	rcan2
ENSDARG00000030012	-2.25297	0.00156149	lrrfip1a
ENSDARG00000041314	-2.25297	0.00156149	ndufb9
ENSDARG00000005840	-2.26434	0.00231984	got2b
ENSDARG00000018693	-2.26434	3.84422e-05	cdh2
ENSDARG00000024748	-2.26434	0.00231984	DST
ENSDARG00000058603	-2.26434	0.000279014	jph1a
ENSDARG00000076850	-2.26434	0.00231984	si:ch211-157b11.14
ENSDARG00000086461	-2.26434	0.000599935	fundc2
ENSDARG00000053058	-2.27005	1.03749e-05	rps11
ENSDARG00000021372	-2.27371	0.000818699	tob1b
ENSDARG00000043835	-2.27371	0.000818699	rab3ab
ENSDARG00000011146	-2.2785	0.00240149	uqcrb
ENSDARG00000052341	-2.2785	0.00240149	sgcb
ENSDARG00000056001	-2.2785	0.00240149	fryb
ENSDARG00000079898	-2.2785	0.00240149	cd248a
ENSDARG00000092873	-2.27967	3.36207e-05	zgc:193541
ENSDARG00000052304	-2.28292	0.000171561	uqcrc1
ENSDARG00000025581	-2.28827	0.000480523	rpl10
ENSDARG00000039256	-2.28827	0.000480523	speg
ENSDARG00000061794	-2.29052	0.000223407	jam3b
ENSDARG00000044092	-2.29325	6.27822e-05	atpif1b
ENSDARG00000075608	-2.29325	6.27822e-05	mical2a
ENSDARG00000005791	-2.29662	6.25114e-06	rpl28
ENSDARG00000058285	-2.29662	0.00355249	cpt1b
ENSDARG00000059442	-2.29662	0.00355249	smtnb
ENSDARG00000045706	-2.29792	0.00115307	tspan9b
ENSDARG00000087624	-2.29792	0.00115307	LRRC2
ENSDARG00000095351	-2.3047	3.4552e-11	si:ch73-308b14.1
ENSDARG00000008398	-2.30734	0.000138521	cacna1c
ENSDARG00000014915	-2.31061	0.000632576	ndufab1b
ENSDARG00000039346	-2.31061	0.000632576	ndufa5
ENSDARG00000019332	-2.31392	9.31216e-05	C24H11orf65
ENSDARG00000041068	-2.31392	1.83365e-05	got2a
ENSDARG00000078989	-2.31624	0.000180297	alpk3a
ENSDARG00000002791	-2.32063	8.44868e-06	atp1a1a.1
ENSDARG00000079578	-2.32063	6.59886e-07	rbpms2b
ENSDARG00000021443	-2.32248	1.28989e-05	zfp36l1b
ENSDARG00000031756	-2.32372	4.6597e-05	mef2aa
ENSDARG00000087636	-2.32471	0.000952395	si:dkeyp-86f7.3
ENSDARG00000035990	-2.32621	0.000251632	cited4a
ENSDARG00000087665	-2.33033	6.37514e-06	hspb12
ENSDARG00000054191	-2.33285	7.27321e-06	pgk1
ENSDARG00000095765	-2.33744	0.000223832	si:ch1073-221c23.2
ENSDARG00000035136	-2.34151	3.95203e-05	sepw1
ENSDARG00000090096	-2.34151	0.000856445	sgcg
ENSDARG00000095675	-2.34151	0.000856445	CCDC141 (2 of 2)
ENSDARG00000051783	-2.34219	9.44411e-08	rplp0
ENSDARG00000078293	-2.3447	9.98676e-05	rbm24a
ENSDARG00000077236	-2.3464	5.02474e-06	hspb6
ENSDARG00000091600	-2.34659	0.00048912	CR352229.1
ENSDARG00000028027	-2.3494	3.69703e-05	trim63
ENSDARG00000044562	-2.35087	1.8583e-06	cycsb
ENSDARG00000040856	-2.35255	1.28955e-06	ldha
ENSDARG00000012409	-2.35288	0.000138472	rnf207b
ENSDARG00000044521	-2.35398	1.53235e-05	eef1b2
ENSDARG00000027600	-2.35775	4.42808e-06	pdlim5b
ENSDARG00000022454	-2.35908	0.00248062	FAM167B
ENSDARG00000077083	-2.35908	0.00248062	AVPR1A (2 of 2)
ENSDARG00000032049	-2.3636	0.000480523	enah
ENSDARG00000045490	-2.3636	0.000480523	NDUFB2
ENSDARG00000076267	-2.3636	0.000480523	MYOCD
ENSDARG00000079198	-2.37906	0.000109087	usp13
ENSDARG00000089920	-2.38019	0.000248506	CU571255.1
ENSDARG00000010717	-2.3817	0.000385154	chchd10
ENSDARG00000035327	-2.3822	1.17456e-08	ckma
ENSDARG00000079092	-2.38382	0.00063978	gprc5c
ENSDARG00000018105	-2.38702	0.00120706	casq1b
ENSDARG00000040778	-2.39075	9.62206e-05	ralba
ENSDARG00000043467	-2.39075	9.62206e-05	ndufb11
ENSDARG00000019417	-2.39679	0.000220802	gadd45g
ENSDARG00000020107	-2.39807	4.29214e-05	usp2a
ENSDARG00000061819	-2.40147	0.000366042	wscd2
ENSDARG00000017049	-2.41597	0.000304786	adsl
ENSDARG00000045064	-2.41836	3.66864e-05	ablim1b
ENSDARG00000019404	-2.41994	2.09615e-06	atp5d
ENSDARG00000075433	-2.42702	2.43867e-06	CR847973.1
ENSDARG00000008433	-2.42809	0.000171021	unc45b
ENSDARG00000038577	-2.43045	3.75501e-07	cox6c
ENSDARG00000007682	-2.43837	6.46095e-05	ppdpfa
ENSDARG00000058548	-2.43837	6.46095e-05	bves
ENSDARG00000058693	-2.43837	3.01045e-05	cast
ENSDARG00000037860	-2.44548	1.58504e-06	cox6b2
ENSDARG00000057571	-2.44572	3.97375e-05	pgam2
ENSDARG00000054087	-2.44944	0.000236436	irs1
ENSDARG00000075564	-2.4532	0.000729295	fam13a
ENSDARG00000034270	-2.45811	2.47655e-05	ogdha
ENSDARG00000086945	-2.46489	0.000368379	C12H10orf71 (1 of 2)
ENSDARG00000055854	-2.47284	2.17368e-05	nr4a3
ENSDARG00000010478	-2.47339	7.37355e-05	hsp90aa1.1
ENSDARG00000023290	-2.47551	1.9086e-07	fabp3
ENSDARG00000039677	-2.47644	0.00124716	dsc2l
ENSDARG00000068572	-2.48447	4.31246e-05	slc16a1
ENSDARG00000039452	-2.4943	6.46095e-05	hk1
ENSDARG00000037266	-2.49679	1.67867e-05	myoz2b
ENSDARG00000089608	-2.49679	0.000355291	ppp1cbl
ENSDARG00000075768	-2.50329	3.69703e-05	sdhb
ENSDARG00000045408	-2.5058	7.27321e-06	tagln
ENSDARG00000007526	-2.50945	0.000157101	ndufs2
ENSDARG00000032102	-2.50945	0.000157101	prdx3
ENSDARG00000052712	-2.50945	0.000157101	suclg1
ENSDARG00000045864	-2.51428	1.20914e-07	lmod2b
ENSDARG00000029439	-2.51526	4.28889e-10	atp2a2a
ENSDARG00000038075	-2.51574	1.40854e-05	cyc1
ENSDARG00000042469	-2.5181	8.28803e-05	ndufa12
ENSDARG00000062236	-2.5181	1.58988e-07	ndrg4
ENSDARG00000009447	-2.52136	2.89385e-09	atp5g3b
ENSDARG00000057147	-2.52437	4.6597e-05	hadhb
ENSDARG00000026531	-2.52691	2.98046e-05	alcama
ENSDARG00000040009	-2.54813	3.97375e-05	palld
ENSDARG00000013144	-2.54839	2.35243e-08	atp1b1a
ENSDARG00000033789	-2.5492	3.84422e-05	ndufb7
ENSDARG00000028343	-2.54933	1.88769e-07	zgc:101560
ENSDARG00000069464	-2.56761	1.88769e-07	cox7a1
ENSDARG00000019644	-2.57082	5.88887e-09	ldhba
ENSDARG00000014571	-2.57198	1.22091e-05	ctnnb1
ENSDARG00000056322	-2.57246	1.25135e-05	ldb3a
ENSDARG00000035741	-2.5802	0.000187561	slc25a11
ENSDARG00000038881	-2.58496	0.000646459	acaa2
ENSDARG00000070083	-2.58999	2.16112e-10	ATP5B
ENSDARG00000007320	-2.59102	6.15754e-08	rpl7
ENSDARG00000003795	-2.59119	1.81733e-09	IDH2
ENSDARG00000071090	-2.6021	6.17051e-11	actn2
ENSDARG00000068940	-2.60318	3.43188e-07	atp5ib
ENSDARG00000056008	-2.60423	1.23789e-07	atp5g1
ENSDARG00000053382	-2.60756	1.43869e-07	cox7c
ENSDARG00000057317	-2.61252	1.09423e-06	nexn
ENSDARG00000032970	-2.61593	3.19343e-09	cox4i1
ENSDARG00000028533	-2.61881	1.58988e-07	macf1
ENSDARG00000003046	-2.62945	7.03908e-08	sorbs2a
ENSDARG00000067848	-2.6312	4.52598e-06	nmrk2
ENSDARG00000036371	-2.63314	2.35243e-08	acta1a
ENSDARG00000025635	-2.63682	6.69958e-09	atp5h
ENSDARG00000037867	-2.63825	2.56336e-06	si:ch211-194i10.5
ENSDARG00000037393	-2.64447	1.04306e-05	slc43a1a
ENSDARG00000023797	-2.64963	9.57558e-05	ryr1b
ENSDARG00000057911	-2.67045	1.35648e-09
ENSDARG00000058656	-2.67438	4.41433e-09	desma
ENSDARG00000007412	-2.68284	2.02726e-05	slc2a1b
ENSDARG00000045051	-2.69693	7.53193e-05	slc16a3
ENSDARG00000011665	-2.70114	9.52135e-12	aldoaa
ENSDARG00000045514	-2.72228	1.22419e-08	atp5c1
ENSDARG00000055075	-2.72364	4.36187e-06	svila
ENSDARG00000008030	-2.72509	2.35243e-08	myl9b
ENSDARG00000045230	-2.72571	9.63701e-07	cox6b1
ENSDARG00000055618	-2.74183	4.60491e-11	acta1b
ENSDARG00000011615	-2.76995	4.13533e-13	mybpc3
ENSDARG00000003684	-2.78022	0.000107801	obsl1a
ENSDARG00000013343	-2.78022	0.000107801	kif26ba
ENSDARG00000010113	-2.79077	3.96265e-06	ndufb8
ENSDARG00000094815	-2.79853	1.77447e-07	si:ch73-49p17.1
ENSDARG00000013623	-2.80259	1.5305e-09	vdac2
ENSDARG00000007823	-2.80315	1.20526e-06	atf3
ENSDARG00000012388	-2.80391	5.54439e-10	CU855779.1
ENSDARG00000019096	-2.80844	4.39106e-16	myl7
ENSDARG00000010149	-2.81011	5.1369e-11	atp5a1
ENSDARG00000053222	-2.81293	3.1572e-06	asb5b
ENSDARG00000054588	-2.81338	3.52653e-10	cox6a2
ENSDARG00000058365	-2.82236	9.63701e-07	hspb8
ENSDARG00000089418	-2.82904	1.20914e-07	wu:fk66f10
ENSDARG00000078842	-2.83475	2.56146e-06	TNS1 (2 of 2)
ENSDARG00000017591	-2.83918	2.30454e-05	fat1a
ENSDARG00000035256	-2.83942	2.35243e-08	eef2l2
ENSDARG00000056108	-2.83942	2.35243e-08	ndufa4
ENSDARG00000019202	-2.8423	5.43394e-10	ldb3b
ENSDARG00000017246	-2.85392	2.34441e-06	prx
ENSDARG00000095897	-2.89279	2.35243e-08	atp5e
ENSDARG00000054907	-2.89832	8.41559e-07	cox7a3
ENSDARG00000006497	-2.91153	1.80527e-07	rtn1a
ENSDARG00000007294	-2.91153	1.80527e-07	aco2
ENSDARG00000078696	-2.91305	1.35648e-09	synpo2lb
ENSDARG00000023963	-2.91393	3.41548e-15	tpm4a
ENSDARG00000011841	-2.91716	3.07747e-09	atp5l
ENSDARG00000052960	-2.92336	4.44023e-13	nppa
ENSDARG00000071498	-2.93068	4.33347e-10	fhl1a
ENSDARG00000068738	-2.93153	1.35648e-09	cox5b2
ENSDARG00000009341	-2.93565	4.63012e-07	NRAP
ENSDARG00000003706	-2.94005	8.23906e-08	ryr2b
ENSDARG00000039929	-2.94005	8.23906e-08	ckmt2b
ENSDARG00000041065	-2.95678	4.44487e-12	hspb1
ENSDARG00000062350	-2.96064	1.0458e-08	synm
ENSDARG00000054817	-2.96478	7.06448e-07	ppp1r14c
ENSDARG00000017772	-2.98248	4.76381e-11	mdh1aa
ENSDARG00000043371	-2.98433	4.95427e-12	mdh2
ENSDARG00000021987	-3.00809	1.8693e-10	plecb
ENSDARG00000045180	-3.00908	1.35179e-07	acta2
ENSDARG00000079634	-3.02928	4.25828e-06	filip1b
ENSDARG00000032976	-3.03055	6.64848e-18	cmlc1
ENSDARG00000016687	-3.03508	1.66776e-10	acadvl
ENSDARG00000014313	-3.03998	2.35243e-08	atp5j
ENSDARG00000034470	-3.04725	2.45474e-10	aldoab
ENSDARG00000002204	-3.04963	5.0801e-14	hspb11
ENSDARG00000059259	-3.05081	8.51949e-09	pabpc4
ENSDARG00000069404	-3.05102	2.43007e-14	si:ch211-260o22.1
ENSDARG00000069615	-3.06813	1.22582e-06	ckmt2a
ENSDARG00000076075	-3.07034	1.5305e-09	myh7ba
ENSDARG00000014967	-3.11703	1.80925e-08	g6pcb
ENSDARG00000074120	-3.11912	7.28853e-07	USP2 (2 of 3)
ENSDARG00000020876	-3.1219	3.1239e-07	PDK2 (1 of 2)
ENSDARG00000020610	-3.13373	4.22949e-17	tnnt2a
ENSDARG00000008880	-3.14268	2.0495e-06	usp28
ENSDARG00000030490	-3.14395	5.65941e-07	sptb
ENSDARG00000021193	-3.15855	3.2362e-09	coro1cb
ENSDARG00000022101	-3.15963	6.15292e-09	OBSCN (1 of 2)
ENSDARG00000018566	-3.16957	4.059e-12	flnca
ENSDARG00000011553	-3.18708	8.67152e-11	atp5f1
ENSDARG00000060796	-3.19684	2.557e-08	slc20a2
ENSDARG00000079230	-3.19713	2.24609e-13	sorbs1
ENSDARG00000038123	-3.20053	3.31582e-08	myl9a
ENSDARG00000069975	-3.23816	2.72922e-11	csrp3
ENSDARG00000013422	-3.2428	3.8397e-10	slc8a1a
ENSDARG00000011400	-3.24584	6.76669e-16	tnnc1a
ENSDARG00000092553	-3.2531	3.49378e-10	slc25a5
ENSDARG00000062416	-3.28153	1.30865e-11	scn4ba
ENSDARG00000089086	-3.32672	3.8397e-10	MUSTN1
ENSDARG00000013317	-3.32857	5.09e-08	pygmb
ENSDARG00000053484	-3.33609	5.94952e-10	syne2b
ENSDARG00000001788	-3.3451	3.14204e-12	atp5o
ENSDARG00000011538	-3.34744	1.27019e-15	hspb7
ENSDARG00000076126	-3.36224	9.31279e-16	hm:zewp0073
ENSDARG00000052958	-3.40486	1.00452e-16	BX323876.2
ENSDARG00000055412	-3.48385	2.09845e-08	mylk4b
ENSDARG00000076821	-3.49222	7.38609e-09	MYOM1 (2 of 2)
ENSDARG00000071113	-3.50419	1.8693e-10	xirp2a
ENSDARG00000052708	-3.55507	2.57906e-18	tnni1b
ENSDARG00000042535	-3.60973	3.2251e-22	actc1a
ENSDARG00000030722	-3.61176	1.40436e-15	xirp1
ENSDARG00000079782	-3.87059	2.46014e-31	vmhcl
ENSDARG00000028213	-4.108	4.48178e-34	ttna
ENSDARG00000079564	-4.18493	2.48104e-22	vmhc
ENSDARG00000000563	-4.37008	1.79877e-35	ttnb

## Sheet: Cl8vsCl1
Row.names	log2FoldChange	padj	Associated.Gene.Name
ENSDARG00000042535	2.99951	3.68362e-16	actc1a
ENSDARG00000076126	2.95633	3.05451e-13	hm:zewp0073
ENSDARG00000011400	2.9052	5.65524e-14	tnnc1a
ENSDARG00000020876	2.87782	1.83611e-06	PDK2 (1 of 2)
ENSDARG00000020610	2.80993	3.53755e-15	tnnt2a
ENSDARG00000034470	2.7986	1.22054e-09	aldoab
ENSDARG00000019202	2.79032	9.23189e-11	ldb3b
ENSDARG00000043371	2.78812	1.07365e-11	mdh2
ENSDARG00000092553	2.77945	4.95123e-08	slc25a5
ENSDARG00000052958	2.77288	4.74311e-12	BX323876.2
ENSDARG00000014313	2.76191	1.59874e-07	atp5j
ENSDARG00000035322	2.73359	7.38394e-05	myh7bb
ENSDARG00000001788	2.72878	7.7111e-09	atp5o
ENSDARG00000052708	2.70919	1.72049e-11	tnni1b
ENSDARG00000011538	2.69578	5.05525e-11	hspb7
ENSDARG00000062416	2.68312	2.03345e-08	scn4ba
ENSDARG00000032976	2.64869	3.53755e-15	cmlc1
ENSDARG00000095897	2.60809	2.21381e-07	atp5e
ENSDARG00000054907	2.60518	8.39464e-06	cox7a3
ENSDARG00000038123	2.57607	1.81901e-05	myl9a
ENSDARG00000001950	2.54745	2.9329e-09	ak1
ENSDARG00000014967	2.51747	7.76341e-06	g6pcb
ENSDARG00000030490	2.48687	0.00015156	sptb
ENSDARG00000078696	2.47942	1.14009e-07	synpo2lb
ENSDARG00000023963	2.47649	3.67593e-12	tpm4a
ENSDARG00000019096	2.46114	5.65524e-14	myl7
ENSDARG00000011841	2.45814	3.58949e-07	atp5l
ENSDARG00000003795	2.44902	1.89688e-09	IDH2
ENSDARG00000079617	2.44703	2.04372e-05	zgc:101560
ENSDARG00000069615	2.44617	0.000222096	ckmt2a
ENSDARG00000079578	2.4361	1.18686e-08	rbpms2b
ENSDARG00000045461	2.42699	0.000856762	eci2
ENSDARG00000054817	2.42391	0.000106927	ppp1r14c
ENSDARG00000089920	2.42356	6.02648e-05	CU571255.1
ENSDARG00000076075	2.42148	2.73894e-06	myh7ba
ENSDARG00000045514	2.41563	1.91011e-07	atp5c1
ENSDARG00000011553	2.41423	1.33301e-06	atp5f1
ENSDARG00000069404	2.41401	7.41962e-10	si:ch211-260o22.1
ENSDARG00000011665	2.41395	1.2119e-10	aldoaa
ENSDARG00000068738	2.40898	5.13509e-07	cox5b2
ENSDARG00000013317	2.40429	0.000339567	pygmb
ENSDARG00000000563	2.39748	1.72049e-11	ttnb
ENSDARG00000067848	2.38748	2.66846e-05	nmrk2
ENSDARG00000013144	2.38582	3.46793e-08	atp1b1a
ENSDARG00000007682	2.38558	3.46079e-05	ppdpfa
ENSDARG00000059259	2.38195	1.58805e-05	pabpc4
ENSDARG00000079230	2.38042	4.95123e-08	sorbs1
ENSDARG00000010149	2.36461	1.10757e-08	atp5a1
ENSDARG00000074120	2.36115	0.000511554	USP2 (2 of 3)
ENSDARG00000039007	2.36109	3.95194e-09	eno3
ENSDARG00000028213	2.35368	3.67593e-12	ttna
ENSDARG00000033789	2.3521	0.000105067	ndufb7
ENSDARG00000054588	2.34833	7.20273e-08	cox6a2
ENSDARG00000075768	2.34275	9.44899e-05	sdhb
ENSDARG00000016687	2.34238	9.53204e-07	acadvl
ENSDARG00000010478	2.33744	0.000121152	hsp90aa1.1
ENSDARG00000038881	2.33484	0.00294171	acaa2
ENSDARG00000039929	2.3321	4.41098e-05	ckmt2b
ENSDARG00000089086	2.3321	4.41098e-05	MUSTN1
ENSDARG00000055618	2.32148	7.7111e-09	acta1b
ENSDARG00000008880	2.31785	0.00152111	usp28
ENSDARG00000028343	2.3077	1.18851e-06	zgc:101560
ENSDARG00000022454	2.30234	0.00259927	FAM167B
ENSDARG00000071090	2.29272	1.34808e-09	actn2
ENSDARG00000045230	2.28044	5.52427e-05	cox6b1
ENSDARG00000055412	2.279	0.00147211	mylk4b
ENSDARG00000043457	2.27542	4.74311e-12	gapdh
ENSDARG00000026531	2.27229	0.00015156	alcama
ENSDARG00000025635	2.27152	2.4358e-07	atp5h
ENSDARG00000079782	2.27134	5.60873e-12	vmhcl
ENSDARG00000052960	2.26886	1.10757e-08	nppa
ENSDARG00000008030	2.24867	3.89196e-06	myl9b
ENSDARG00000019332	2.24564	8.41747e-05	C24H11orf65
ENSDARG00000013623	2.23687	1.33301e-06	vdac2
ENSDARG00000010113	2.23283	0.000346746	ndufb8
ENSDARG00000030012	2.22343	0.00177465	lrrfip1a
ENSDARG00000067975	2.21893	0.000804113	atpif1a
ENSDARG00000009447	2.21845	4.94604e-08	atp5g3b
ENSDARG00000033201	2.21235	0.000245162
ENSDARG00000014571	2.21148	0.000161695	ctnnb1
ENSDARG00000071498	2.20872	3.60914e-06	fhl1a
ENSDARG00000036371	2.20722	2.19316e-06	acta1a
ENSDARG00000056108	2.19756	2.97533e-05	ndufa4
ENSDARG00000089418	2.18717	9.02823e-05	wu:fk66f10
ENSDARG00000006497	2.18448	0.000217941	rtn1a
ENSDARG00000017772	2.1829	2.07602e-06	mdh1aa
ENSDARG00000001803	2.17824	0.00115277	kcnh6
ENSDARG00000019644	2.16362	5.13509e-07	ldhba
ENSDARG00000005121	2.15376	0.0017868	mfn1b
ENSDARG00000041065	2.15068	6.30686e-07	hspb1
ENSDARG00000037393	2.14879	0.000654933	slc43a1a
ENSDARG00000021193	2.14854	0.000199568	coro1cb
ENSDARG00000035136	2.14632	0.000105067	sepw1
ENSDARG00000035256	2.14474	6.02648e-05	eef2l2
ENSDARG00000058548	2.13976	0.000415149	bves
ENSDARG00000038577	2.13806	4.48335e-06	cox6c
ENSDARG00000070083	2.13588	6.08799e-08	ATP5B
ENSDARG00000068940	2.13366	4.41098e-05	atp5ib
ENSDARG00000002204	2.13355	1.96081e-07	hspb11
ENSDARG00000043944	2.12789	0.00877599	etfa
ENSDARG00000060796	2.12709	0.000935075	slc20a2
ENSDARG00000056322	2.1248	0.000480537	ldb3a
ENSDARG00000094815	2.11851	0.000217941	si:ch73-49p17.1
ENSDARG00000076850	2.11519	0.00401631	si:ch211-157b11.14
ENSDARG00000079634	2.11519	0.00401631	filip1b
ENSDARG00000029439	2.11486	4.95123e-08	atp2a2a
ENSDARG00000057147	2.1148	0.000912153	hadhb
ENSDARG00000095765	2.1148	0.000912153	si:ch1073-221c23.2
ENSDARG00000057571	2.11471	0.000471504	pgam2
ENSDARG00000092873	2.10269	7.93816e-05	zgc:193541
ENSDARG00000037867	2.10235	0.000291278	si:ch211-194i10.5
ENSDARG00000007412	2.10158	0.00146819	slc2a1b
ENSDARG00000036329	2.10034	0.000544808	ndufa1
ENSDARG00000095351	2.09955	8.36762e-11	si:ch73-308b14.1
ENSDARG00000041314	2.09768	0.00362319	ndufb9
ENSDARG00000045930	2.09768	0.00362319	rbpms2a
ENSDARG00000051783	2.09605	6.3872e-07	rplp0
ENSDARG00000052304	2.08582	0.00063121	uqcrc1
ENSDARG00000079307	2.08582	0.00063121	si:dkey-205h13.1
ENSDARG00000052712	2.08325	0.00337191	suclg1
ENSDARG00000042469	2.08137	0.00174572	ndufa12
ENSDARG00000030722	2.07808	3.52854e-05	xirp1
ENSDARG00000069464	2.07454	3.52854e-05	cox7a1
ENSDARG00000011146	2.07116	0.00996086	uqcrb
ENSDARG00000057497	2.07116	0.00162408	stk35l
ENSDARG00000078842	2.07116	0.00162408	TNS1 (2 of 2)
ENSDARG00000032970	2.06187	2.92322e-06	cox4i1
ENSDARG00000031756	2.0601	0.000283229	mef2aa
ENSDARG00000087636	2.05897	0.00402871	si:dkeyp-86f7.3
ENSDARG00000020107	2.05785	0.000532033	usp2a
ENSDARG00000038075	2.05785	0.000532033	cyc1
ENSDARG00000060594	2.05618	0.00627057	hadhab
ENSDARG00000028027	2.0538	0.000335889	trim63
ENSDARG00000023290	2.05222	1.70018e-05	fabp3
ENSDARG00000010717	2.04876	0.00280234	chchd10
ENSDARG00000057687	2.04414	0.00553726
ENSDARG00000035327	2.04335	3.72708e-07	ckma
ENSDARG00000007294	2.04138	0.000780774	aco2
ENSDARG00000069975	2.04104	0.000120384	csrp3
ENSDARG00000025566	2.02815	1.19492e-05	slc25a3b
ENSDARG00000017775	2.02626	0.000894233	atp5g3a
ENSDARG00000061338	2.026	0.00337191	ddx6
ENSDARG00000071378	2.02574	0.00780708	C22H19orf70
ENSDARG00000078293	2.02148	0.00084779	rbm24a
ENSDARG00000053382	2.01132	9.6571e-05	cox7c
ENSDARG00000053484	2.01098	0.00102189	syne2b
ENSDARG00000054191	2.00563	0.000126158	pgk1
ENSDARG00000041589	2.00318	0.00177946	adprhl1
ENSDARG00000014915	2.00288	0.00401631	ndufab1b
ENSDARG00000056008	1.99837	8.61848e-05	atp5g1
ENSDARG00000035741	1.99465	0.00970477	slc25a11
ENSDARG00000045051	1.99465	0.00970477	slc16a3
ENSDARG00000012388	1.99392	2.21904e-05	CU855779.1
ENSDARG00000011615	1.9936	1.53974e-07	mybpc3
ENSDARG00000040009	1.99305	0.00257748	palld
ENSDARG00000039997	1.99231	0.00112644	ptp4a3
ENSDARG00000071691	1.98262	0.00154036	uqcrc2b
ENSDARG00000042644	1.97938	0.00480187	sod2
ENSDARG00000054087	1.97938	0.00480187	irs1
ENSDARG00000037860	1.97919	0.000136133	cox6b2
ENSDARG00000019417	1.97586	0.00434678	gadd45g
ENSDARG00000037266	1.97531	0.000962387	myoz2b
ENSDARG00000025581	1.97285	0.00307639	rpl10
ENSDARG00000013044	1.97023	0.00277802	ndufv2
ENSDARG00000020893	1.96455	0.000456388	slc25a22
ENSDARG00000031952	1.96	3.66252e-09	mb
ENSDARG00000007526	1.9575	0.00675989	ndufs2
ENSDARG00000044092	1.9575	0.000773524	atpif1b
ENSDARG00000017049	1.9555	0.00589572	adsl
ENSDARG00000039256	1.95235	0.00362035	speg
ENSDARG00000003706	1.9474	0.00177836	ryr2b
ENSDARG00000044521	1.94265	0.000433261	eef1b2
ENSDARG00000087665	1.94051	0.000183876	hspb12
ENSDARG00000026801	1.93285	0.000253119	stau2
ENSDARG00000007823	1.93183	0.00350647	atf3
ENSDARG00000083950	1.91967	0.00111582	snoU83B
ENSDARG00000044562	1.91355	0.000133892	cycsb
ENSDARG00000012409	1.91343	0.00326398	rnf207b
ENSDARG00000076241	1.91047	0.0050692	txlnbb
ENSDARG00000077236	1.90914	0.000276895	hspb6
ENSDARG00000042133	1.90865	0.0076548	si:dkey-51e6.1
ENSDARG00000005451	1.90651	0.00860616	gdi2
ENSDARG00000021372	1.90651	0.00860616	tob1b
ENSDARG00000045490	1.90397	0.00997245	NDUFB2
ENSDARG00000021059	1.90273	0.00201676	alas1
ENSDARG00000035692	1.90118	7.93868e-05	rps3a
ENSDARG00000062236	1.90043	0.00015883	ndrg4
ENSDARG00000076667	1.89802	0.000206412	ccng1
ENSDARG00000062359	1.89479	0.00375068	scn3b
ENSDARG00000057317	1.88515	0.00115934	nexn
ENSDARG00000052011	1.87941	0.00396609	rrad
ENSDARG00000007745	1.87307	0.00134063	uqcrfs1
ENSDARG00000071113	1.87192	0.00639959	xirp2a
ENSDARG00000024746	1.86932	0.0030181	hsp90aa1.2
ENSDARG00000012381	1.86734	0.00723121	hsc70
ENSDARG00000028889	1.86146	0.00459649	ndufb10
ENSDARG00000053058	1.85652	0.000432322	rps11
ENSDARG00000096003	1.85198	0.00160579	USMG5
ENSDARG00000002791	1.84739	0.000614077	atp1a1a.1
ENSDARG00000036438	1.84329	0.00540784	ndufv1
ENSDARG00000068572	1.84329	0.00540784	slc16a1
ENSDARG00000040856	1.83518	0.000259221	ldha
ENSDARG00000062350	1.8237	0.00224657	synm
ENSDARG00000003046	1.81981	0.000555203	sorbs2a
ENSDARG00000070914	1.81364	0.0027029	dusp6
ENSDARG00000043795	1.80954	0.00828327	arhgdia
ENSDARG00000058656	1.80804	0.000206412	desma
ENSDARG00000040778	1.80625	0.00744982	ralba
ENSDARG00000028546	1.80365	0.00538051	ndufs1
ENSDARG00000095921	1.80155	0.00399808	si:ch1073-325m22.2
ENSDARG00000027744	1.79148	0.000113157	gadd45ba
ENSDARG00000043467	1.78737	0.00862624	ndufb11
ENSDARG00000041435	1.77561	0.00021758	uba52
ENSDARG00000004930	1.77167	0.000386025	lmo7a
ENSDARG00000003933	1.76381	0.000555412	pkma
ENSDARG00000055996	1.76209	0.00590033	rps8a
ENSDARG00000019702	1.75755	0.00447106	aldocb
ENSDARG00000039347	1.75321	0.00063121	rps24
ENSDARG00000015490	1.74909	0.000778117	rpl24
ENSDARG00000027600	1.74905	0.00152111	pdlim5b
ENSDARG00000058603	1.74884	0.00944394	jph1a
ENSDARG00000034270	1.74559	0.00676351	ogdha
ENSDARG00000058693	1.74559	0.00676351	cast
ENSDARG00000024276	1.73486	0.00970024	PCBP4
ENSDARG00000045864	1.73016	0.000833465	lmod2b
ENSDARG00000087456	1.72889	0.00785827	NDUFB1
ENSDARG00000019181	1.72788	0.000760969	rpsa
ENSDARG00000040988	1.71062	0.000804338	tpi1b
ENSDARG00000011405	1.70703	0.000480537	rps9
ENSDARG00000056119	1.70629	0.00245139	eef1g
ENSDARG00000020850	1.70526	4.32972e-06	eef1a1l1
ENSDARG00000077717	1.70267	0.000981745	RPL29
ENSDARG00000043257	1.69919	0.00478685	ckbb
ENSDARG00000022833	1.69687	0.000122471	rplp2
ENSDARG00000008982	1.69614	0.00480187	casq2
ENSDARG00000007320	1.6954	0.00146494	rpl7
ENSDARG00000021346	1.69233	0.00639022	pdhb
ENSDARG00000039641	1.6881	0.000387902	rpl26
ENSDARG00000005791	1.68666	0.00181483	rpl28
ENSDARG00000053291	1.68472	0.000105931	pnrc2
ENSDARG00000029064	1.68358	0.00369031	uqcrq
ENSDARG00000021140	1.67428	0.00293073	pabpc1b
ENSDARG00000057911	1.661	0.00063121
ENSDARG00000045302	1.65832	0.00344644	smpx
ENSDARG00000042904	1.65734	0.00581797	foxo3b
ENSDARG00000009830	1.65185	0.00428071	hdlbpa
ENSDARG00000035400	1.65031	0.00093107	btf3
ENSDARG00000046157	1.64687	0.00120071	RPS17 (2 of 2)
ENSDARG00000021864	1.64551	0.000399589	rplp1
ENSDARG00000042620	1.63944	0.0040868	zgc:162356
ENSDARG00000046119	1.63652	0.000930348	rps3
ENSDARG00000069608	1.63484	0.00328545	palm2
ENSDARG00000014690	1.63206	0.000568102	rps4x
ENSDARG00000021987	1.62705	0.00350647	plecb
ENSDARG00000018566	1.62566	0.00317381	flnca
ENSDARG00000037350	1.62308	0.00177001	rpl9
ENSDARG00000019881	1.62112	0.00971295	bsg
ENSDARG00000022456	1.61617	0.00174572	eno1a
ENSDARG00000058105	1.61037	0.000804113	rpl36a
ENSDARG00000030408	1.61032	0.000851603	rps26l
ENSDARG00000043453	1.59099	0.00208552	rps5
ENSDARG00000019404	1.58837	0.00675989	atp5d
ENSDARG00000030602	1.57712	0.00750491	rps19
ENSDARG00000028533	1.56646	0.00828327	macf1
ENSDARG00000070849	1.56246	0.00243637	rps15
ENSDARG00000041619	1.56194	0.00350647	gnb2l1
ENSDARG00000036629	1.55828	0.00181483	rps14
ENSDARG00000037071	1.55404	0.00922187	rps26
ENSDARG00000030585	1.5477	0.00480187	rpl13
ENSDARG00000075433	1.54491	0.00998006	CR847973.1
ENSDARG00000015128	1.54484	0.00555395	rpl27
ENSDARG00000035860	1.54484	0.00555395	rps28
ENSDARG00000042566	1.54275	0.00459649	rps7
ENSDARG00000015862	1.53028	0.00879004	rpl5b
ENSDARG00000006316	1.52917	0.00813247	rpl23a
ENSDARG00000042905	1.52842	0.00447106	rpl10a
ENSDARG00000021838	1.52221	0.00767393	rps23
ENSDARG00000053457	1.5219	0.00627057	rpl23
ENSDARG00000036174	1.5195	0.00337191	rpl14
ENSDARG00000057556	1.51368	0.00675989	C21H18orf32
ENSDARG00000036875	1.50118	0.00350647	rps12
ENSDARG00000015551	1.49998	0.00293073	fth1a
ENSDARG00000028396	1.49585	0.00616232	fkbp5
ENSDARG00000041182	1.49506	0.00992151	rpl4
ENSDARG00000029500	1.48597	0.00583762	rpl34
ENSDARG00000014830	1.47833	0.00812038	faua
ENSDARG00000088030	1.47416	0.00712842	rpl35a
ENSDARG00000054818	1.4727	0.00828376	rpl32
ENSDARG00000076892	1.46522	0.00318133	nme2b.2
ENSDARG00000070437	1.45694	0.00829224	rpl22
ENSDARG00000043531	1.4539	0.00841295	jun
ENSDARG00000077291	1.44239	0.00235622	rps2
ENSDARG00000020153	1.43198	0.00706195	rps18
ENSDARG00000058451	1.42243	0.00671108	rpl6
ENSDARG00000041811	1.41965	0.00675989	rps25
ENSDARG00000032725	1.41743	0.00401631	rps27a
ENSDARG00000013012	1.40562	0.00793287	rpl36
ENSDARG00000013307	1.38594	0.00675989	rpl19
ENSDARG00000025428	1.37261	0.00373759	socs3a
ENSDARG00000003016	1.34619	0.00474019	eef2b
ENSDARG00000014867	1.34478	0.00997245	rpl8
ENSDARG00000055723	1.3182	0.00431675	hsp70l
ENSDARG00000031683	1.27681	0.00246293	fos
ENSDARG00000063924	-0.919097	0.00997245	mt-cyb
ENSDARG00000063912	-0.919864	0.00961972	mt-co3
ENSDARG00000063917	-0.929369	0.00881657	mt-nd4
ENSDARG00000063908	-0.939882	0.00750491	mt-co2
ENSDARG00000063905	-1.02377	0.00241159	mt-co1
ENSDARG00000063914	-1.10125	0.00158925	mt-nd3
ENSDARG00000081369	-1.27046	0.00829224	AC024175.9
ENSDARG00000081938	-1.28935	0.00566536	AC024175.13
ENSDARG00000009087	-1.7314	0.000210485	cd74a
ENSDARG00000074322	-2.09337	0.00242914
ENSDARG00000092191	-2.5361	5.74251e-08	si:dkey-238c7.13
ENSDARG00000087004	-2.654	5.53932e-05	si:ch211-122l24.4
ENSDARG00000089362	-2.92415	2.8613e-10	grn1

## Sheet: Cl8vsCl12
Row.names	log2FoldChange	padj	Associated.Gene.Name
ENSDARG00000079564	6.60223	3.81766e-60	vmhc
ENSDARG00000070835	6.18576	4.51705e-28	tnnc2
ENSDARG00000069912	5.72932	3.62826e-23	hmga2
ENSDARG00000026531	5.49228	2.9716e-29	alcama
ENSDARG00000017441	5.33023	2.81367e-19	mylz3
ENSDARG00000013317	5.32242	1.23707e-22	pygmb
ENSDARG00000038559	5.30238	5.02753e-19	h1f0
ENSDARG00000019995	5.15961	6.42755e-19	bmp4
ENSDARG00000024746	5.14267	8.27151e-27	hsp90aa1.2
ENSDARG00000037840	5.05778	7.77874e-17	actc1b
ENSDARG00000052708	4.85564	2.60172e-35	tnni1b
ENSDARG00000004965	4.85543	3.27142e-15	bmp5
ENSDARG00000042018	4.80298	1.70981e-17	fhl2a
ENSDARG00000077407	4.74427	2.5972e-15	C19H18orf21 (2 of 2)
ENSDARG00000002768	4.69331	5.48054e-14	pvalb2
ENSDARG00000015759	4.64465	1.53589e-14	tspan7
ENSDARG00000053279	4.61759	3.74769e-15	apln
ENSDARG00000087636	4.59696	2.22038e-16	si:dkeyp-86f7.3
ENSDARG00000011876	4.52678	7.30834e-13	ednraa
ENSDARG00000061603	4.5096	1.40779e-13	sorbs2b
ENSDARG00000005560	4.49432	1.20651e-12	ywhah
ENSDARG00000019949	4.41811	1.22937e-13	serpinh1b
ENSDARG00000018881	4.37841	5.48054e-14	apobec2a
ENSDARG00000035682	4.37743	2.30115e-13	ltbp3
ENSDARG00000011538	4.35972	2.46866e-27	hspb7
ENSDARG00000057789	4.30144	2.54945e-11	lyz
ENSDARG00000033009	4.28677	6.95455e-14
ENSDARG00000045930	4.23584	5.55967e-13	rbpms2a
ENSDARG00000055618	4.17915	4.008e-27	acta1b
ENSDARG00000055100	4.14296	2.45498e-10	cxcl12b
ENSDARG00000014571	4.09864	2.31361e-15	ctnnb1
ENSDARG00000036371	4.09318	1.35764e-21	acta1a
ENSDARG00000004311	4.07873	5.76143e-10	ldlrap1a
ENSDARG00000041589	4.07665	1.75016e-14	adprhl1
ENSDARG00000022438	4.07297	7.39719e-13	cox6a1
ENSDARG00000053617	4.06548	1.51385e-10	camk2a
ENSDARG00000002084	4.0542	3.31317e-12	lamb2
ENSDARG00000005150	4.04689	1.26099e-11	tbx20
ENSDARG00000034300	4.04609	1.95606e-10	sema3c
ENSDARG00000053362	4.03427	9.98898e-10	cilp
ENSDARG00000074635	4.03427	9.98898e-10	abca1a
ENSDARG00000012060	4.01151	1.31439e-09	thbs3b
ENSDARG00000003684	3.98839	1.78107e-09	obsl1a
ENSDARG00000079193	3.98339	4.64464e-16	ptmab
ENSDARG00000035519	3.96707	4.52133e-11	histh1l
ENSDARG00000089608	3.96651	1.54952e-10	ppp1cbl
ENSDARG00000089418	3.93423	2.31361e-15	wu:fk66f10
ENSDARG00000042535	3.93205	5.09008e-26	actc1a
ENSDARG00000016744	3.92947	2.61782e-10	fbn2b
ENSDARG00000003835	3.92393	9.98898e-10	stom
ENSDARG00000044803	3.91672	4.41485e-09	dhrs3b
ENSDARG00000006514	3.88609	3.60368e-14	her6
ENSDARG00000070670	3.87611	1.45048e-13	crip2
ENSDARG00000045641	3.86688	8.33056e-09	usp3
ENSDARG00000059442	3.86688	8.33056e-09	smtnb
ENSDARG00000027903	3.86507	2.01924e-10	ADAMTSL3
ENSDARG00000007818	3.85055	1.22406e-11	palm1b
ENSDARG00000012625	3.85055	1.22406e-11	prkag2a
ENSDARG00000078293	3.84459	1.39069e-13	rbm24a
ENSDARG00000058548	3.83915	5.55967e-13	bves
ENSDARG00000053209	3.83248	9.81235e-10	smad6a
ENSDARG00000061688	3.82584	1.89452e-13	arvcfb
ENSDARG00000015156	3.81526	1.5317e-08	fbln2
ENSDARG00000008407	3.78874	2.08982e-08	tspan7b
ENSDARG00000016088	3.78874	2.08982e-08	rtn2a
ENSDARG00000028335	3.77127	8.63498e-12	hmga1a
ENSDARG00000020574	3.76172	2.93068e-08	atp2a1
ENSDARG00000089875	3.7499	2.80425e-09	si:ch211-226o13.2
ENSDARG00000035322	3.74307	1.01158e-08	myh7bb
ENSDARG00000090040	3.73617	1.17786e-09
ENSDARG00000008880	3.71878	1.3607e-08	usp28
ENSDARG00000089769	3.70612	5.62056e-08	hapln1a
ENSDARG00000004757	3.69232	1.52117e-10	ybx1
ENSDARG00000020610	3.66473	1.8704e-23	tnnt2a
ENSDARG00000078324	3.6623	8.89847e-09	prdm16
ENSDARG00000038123	3.64598	2.98556e-10	myl9a
ENSDARG00000077506	3.63955	1.17963e-08	tjp1a
ENSDARG00000020893	3.60402	2.54635e-13	slc25a22
ENSDARG00000043795	3.58555	1.72627e-10	arhgdia
ENSDARG00000056725	3.57321	1.01493e-08	hmgb3a
ENSDARG00000040009	3.56852	4.50503e-10	palld
ENSDARG00000061272	3.56378	8.38713e-08	BX294434.1
ENSDARG00000004665	3.55887	3.65892e-13	hspa5
ENSDARG00000008030	3.54235	2.62225e-14	myl9b
ENSDARG00000018303	3.54186	6.16558e-11	etv4
ENSDARG00000040565	3.53625	1.15627e-07	ckmb
ENSDARG00000076667	3.53505	8.05334e-15	ccng1
ENSDARG00000010785	3.52517	4.03242e-07	thbs1b
ENSDARG00000054688	3.52517	4.03242e-07	ITPRIPL2
ENSDARG00000036279	3.51926	3.15595e-10	lamc1
ENSDARG00000005513	3.51296	7.12853e-10	naca
ENSDARG00000058656	3.5071	4.97143e-16	desma
ENSDARG00000025581	3.50571	1.59688e-09	rpl10
ENSDARG00000032234	3.49267	5.68254e-07	wnt2bb
ENSDARG00000041065	3.48799	6.63353e-17	hspb1
ENSDARG00000008305	3.48427	3.11591e-08	hand2
ENSDARG00000016476	3.48218	5.11837e-11	oaz1b
ENSDARG00000011400	3.47547	4.20181e-18	tnnc1a
ENSDARG00000092693	3.47326	2.40919e-09	tpt1
ENSDARG00000070555	3.46824	7.52736e-09	LDLRAD4 (2 of 2)
ENSDARG00000057147	3.46759	1.22498e-09	hadhb
ENSDARG00000071562	3.46115	4.13437e-08	mtus1a
ENSDARG00000033683	3.45943	7.87759e-07	tpma
ENSDARG00000086724	3.45943	7.87759e-07	CABZ01020207.1
ENSDARG00000087665	3.44988	1.39069e-13	hspb12
ENSDARG00000017591	3.44329	1.21918e-07	fat1a
ENSDARG00000058543	3.44329	1.21918e-07	lama5
ENSDARG00000003046	3.44098	9.09684e-14	sorbs2a
ENSDARG00000071498	3.4273	9.02656e-14	fhl1a
ENSDARG00000020328	3.4254	1.10875e-06	PLEKHA6
ENSDARG00000030440	3.42074	2.27547e-09	zgc:136474
ENSDARG00000033201	3.41677	7.12853e-10
ENSDARG00000008982	3.41359	7.5844e-12	casq2
ENSDARG00000021113	3.40181	5.12728e-10	ptmaa
ENSDARG00000020377	3.3901	5.77759e-07	eif4g2a
ENSDARG00000078459	3.38975	2.27182e-07	cux1a
ENSDARG00000012892	3.38947	9.57491e-08	ammecr1
ENSDARG00000031756	3.3779	5.13495e-11	mef2aa
ENSDARG00000019230	3.37408	1.24912e-09	rpl7a
ENSDARG00000004830	3.36222	3.07716e-07	flot2a
ENSDARG00000018773	3.36222	3.07716e-07	HIVEP2 (1 of 2)
ENSDARG00000004754	3.35901	7.87759e-07	hspa4a
ENSDARG00000079462	3.35901	7.87759e-07
ENSDARG00000003705	3.35781	2.77142e-09	prnprs3
ENSDARG00000023724	3.35781	2.77142e-09	cdc42se1
ENSDARG00000077083	3.35484	2.20665e-06	AVPR1A (2 of 2)
ENSDARG00000095273	3.35137	5.49307e-10	cox8a
ENSDARG00000008433	3.35088	2.20562e-08	unc45b
ENSDARG00000052150	3.33964	1.71556e-07	pbx4
ENSDARG00000024276	3.33626	1.15336e-09	PCBP4
ENSDARG00000015978	3.33096	6.77331e-11	COX5B (2 of 3)
ENSDARG00000052341	3.32723	1.09733e-06	sgcb
ENSDARG00000058128	3.3204	5.20143e-15	msna
ENSDARG00000071353	3.31822	3.20021e-06	AL929007.1
ENSDARG00000030490	3.31406	2.28566e-07	sptb
ENSDARG00000041314	3.31406	2.28566e-07	ndufb9
ENSDARG00000051762	3.31406	2.28566e-07	DNAJA4
ENSDARG00000032976	3.30611	3.3053e-21	cmlc1
ENSDARG00000025826	3.29474	1.51254e-06	gna12a
ENSDARG00000051748	3.28801	3.08411e-07	ccnd2a
ENSDARG00000071113	3.28784	1.29983e-08	xirp2a
ENSDARG00000038881	3.28065	4.6446e-06	acaa2
ENSDARG00000027316	3.2526	2.02683e-08	tcp11l2
ENSDARG00000055373	3.24207	6.60555e-06	sema3fb
ENSDARG00000045180	3.21649	3.23337e-08	acta2
ENSDARG00000037978	3.21607	1.44835e-06	clec19a
ENSDARG00000035005	3.20694	1.07852e-06	bag2
ENSDARG00000045706	3.20694	1.07852e-06	tspan9b
ENSDARG00000039452	3.20331	6.7488e-08	hk1
ENSDARG00000057167	3.20331	6.7488e-08	eif4g2b
ENSDARG00000057322	3.19321	2.71231e-07	tmem47
ENSDARG00000003599	3.18498	3.18536e-06	rpl3
ENSDARG00000005842	3.17887	1.38898e-06	cd9a
ENSDARG00000033738	3.176	4.94404e-08	zgc:153867
ENSDARG00000045132	3.17388	6.85865e-07	vdac1
ENSDARG00000019367	3.1662	1.90266e-07	tgfb3
ENSDARG00000068995	3.1662	1.90266e-07	zgc:101846
ENSDARG00000029036	3.16168	1.37612e-05	rab32a
ENSDARG00000031796	3.16168	1.37612e-05	ache
ENSDARG00000076526	3.16168	1.37612e-05	gar1
ENSDARG00000006120	3.1569	6.05099e-06	tbx2b
ENSDARG00000078311	3.1569	6.05099e-06	dcaf6
ENSDARG00000002791	3.15597	8.80412e-11	atp1a1a.1
ENSDARG00000054200	3.15025	1.79668e-06	CAMTA2
ENSDARG00000068992	3.14924	1.11363e-14	hspa8
ENSDARG00000056438	3.14784	8.72085e-07	her9
ENSDARG00000009789	3.14583	4.53602e-07	sgcd
ENSDARG00000036080	3.1443	8.00446e-10	cd81
ENSDARG00000013078	3.13486	2.62433e-09	ywhaba
ENSDARG00000036162	3.12154	5.90331e-07	hnrnpa0b
ENSDARG00000024478	3.12131	1.13905e-06	mpc2
ENSDARG00000000019	3.12104	2.3676e-06	ube2h
ENSDARG00000004906	3.12028	1.37612e-05	stip1
ENSDARG00000091419	3.12028	1.37612e-05	nrarpa
ENSDARG00000013343	3.11974	1.97569e-05	kif26ba
ENSDARG00000074671	3.11974	1.97569e-05	nptx1l
ENSDARG00000042644	3.09684	7.73004e-07	sod2
ENSDARG00000041599	3.0943	1.48519e-06	zgc:91860
ENSDARG00000057911	3.09011	7.30834e-13
ENSDARG00000055381	3.08746	7.33063e-06	bambia
ENSDARG00000016153	3.08271	1.82947e-05	dag1
ENSDARG00000004861	3.08271	1.82947e-05	esrrga
ENSDARG00000012395	3.07654	2.915e-05	mmp13a
ENSDARG00000060813	3.06676	1.93434e-06	plekha7a
ENSDARG00000092035	3.06225	3.07716e-07	si:ch211-156j16.1
ENSDARG00000032614	3.06079	4.27017e-06	msi2b
ENSDARG00000046004	3.06079	4.27017e-06	capzb
ENSDARG00000017775	3.05595	6.87804e-08	atp5g3a
ENSDARG00000039576	3.05538	3.93484e-11	fstl1b
ENSDARG00000060594	3.05344	9.86422e-06	hadhab
ENSDARG00000074321	3.05344	9.86422e-06	tead3a
ENSDARG00000053217	3.05236	6.93561e-07	cox7a2a
ENSDARG00000032919	3.04414	2.48057e-05	chchd3
ENSDARG00000068385	3.04414	2.48057e-05	tpm2
ENSDARG00000074502	3.04414	2.48057e-05	zmiz1a
ENSDARG00000089787	3.04414	2.48057e-05	crebzf
ENSDARG00000023963	3.03984	3.62829e-16	tpm4a
ENSDARG00000069404	3.03707	7.11549e-14	si:ch211-260o22.1
ENSDARG00000045064	3.03224	5.87318e-08	ablim1b
ENSDARG00000079302	3.03201	6.90561e-05	and2
ENSDARG00000009510	3.03201	6.90561e-05	irx1a
ENSDARG00000062477	3.03201	6.90561e-05	kiaa1549la
ENSDARG00000078318	3.0297	5.74197e-06	tmod1
ENSDARG00000003035	3.02847	8.82304e-07	hspa9
ENSDARG00000007960	3.02847	8.82304e-07	hnrnpaba
ENSDARG00000014313	3.02719	6.46776e-08	atp5j
ENSDARG00000027600	3.02585	5.34276e-10	pdlim5b
ENSDARG00000010478	3.02097	4.72218e-07	hsp90aa1.1
ENSDARG00000055837	3.02008	1.68712e-06	arhgef1b
ENSDARG00000012244	3.01663	6.87804e-08	ube2e3
ENSDARG00000019181	3.01511	6.58053e-11	rpsa
ENSDARG00000024314	3.01007	3.50464e-06	herpud1
ENSDARG00000068436	3.00922	1.51193e-08
ENSDARG00000002021	3.0045	3.38228e-05	pygb
ENSDARG00000037998	3.00418	1.15446e-06	flot1b
ENSDARG00000056156	2.99792	7.59998e-06	NPDC1 (1 of 2)
ENSDARG00000018149	2.99356	2.21581e-06	slc38a4
ENSDARG00000007823	2.98813	4.00666e-07	atf3
ENSDARG00000005762	2.98606	9.40052e-05	col14a1a
ENSDARG00000029069	2.98606	9.40052e-05	tnni2a.4
ENSDARG00000060004	2.98606	9.40052e-05	fzd7a
ENSDARG00000016300	2.98606	9.40052e-05	ebf3
ENSDARG00000037746	2.97292	5.12307e-13	actb1
ENSDARG00000001788	2.96997	3.44926e-09	atp5o
ENSDARG00000046106	2.96374	4.67494e-05	rab10
ENSDARG00000062646	2.96374	4.67494e-05	tet3
ENSDARG00000074311	2.96374	4.67494e-05	mast2
ENSDARG00000052856	2.96116	8.47088e-08	khdrbs1a
ENSDARG00000090190	2.95857	3.48153e-07	bcam
ENSDARG00000052746	2.95105	6.25848e-06	grina
ENSDARG00000042874	2.93932	1.82902e-08	phlda2
ENSDARG00000092798	2.93917	4.37253e-07	ppib
ENSDARG00000004588	2.9386	0.000128487	sox4a
ENSDARG00000038826	2.9386	0.000128487	jph1b
ENSDARG00000041974	2.9386	0.000128487	BRK1
ENSDARG00000045131	2.9386	0.000128487	id4
ENSDARG00000070843	2.9386	0.000128487	ARID3A
ENSDARG00000021869	2.93218	1.37822e-05	rcan2
ENSDARG00000056119	2.92465	2.94812e-09	eef1g
ENSDARG00000003165	2.9218	6.3251e-05	nr2f6b
ENSDARG00000056160	2.9218	6.3251e-05	hspd1
ENSDARG00000059738	2.9218	6.3251e-05	ptprsa
ENSDARG00000055643	2.92062	8.37204e-06	cyb5a
ENSDARG00000044093	2.91883	3.3206e-08	rpl13a
ENSDARG00000005840	2.90868	3.36632e-05	got2b
ENSDARG00000042469	2.90272	4.82375e-06	ndufa12
ENSDARG00000052658	2.89816	1.86955e-05	pptc7b
ENSDARG00000054848	2.89816	1.86955e-05	pdk4
ENSDARG00000041619	2.89739	2.65234e-10	gnb2l1
ENSDARG00000003016	2.8959	4.50919e-13	eef2b
ENSDARG00000007320	2.89331	9.98898e-10	rpl7
ENSDARG00000002912	2.88952	0.000175512	adipor1a
ENSDARG00000004297	2.88952	0.000175512	irf2bpl
ENSDARG00000019328	2.88952	0.000175512	plxna4
ENSDARG00000034670	2.88952	1.13729e-05	ube2e2
ENSDARG00000034894	2.88952	0.000175512	wnt5b
ENSDARG00000037789	2.88952	0.000175512	pvalb1
ENSDARG00000045694	2.88952	0.000175512	prickle1b
ENSDARG00000053254	2.88952	0.000175512	mylpfa
ENSDARG00000094426	2.88952	0.000175512	her4.2
ENSDARG00000007682	2.87939	8.55653e-07	ppdpfa
ENSDARG00000038288	2.8786	8.78995e-05	cd151
ENSDARG00000076847	2.8786	8.78995e-05	TNRC6C (2 of 3)
ENSDARG00000006242	2.86331	2.58046e-05	ptp4a1
ENSDARG00000056167	2.86331	2.58046e-05	hspe1
ENSDARG00000018898	2.85774	1.505e-05	zfand5a
ENSDARG00000045490	2.85774	1.505e-05	NDUFB2
ENSDARG00000045948	2.85774	1.505e-05	cap2
ENSDARG00000052712	2.85774	1.505e-05	suclg1
ENSDARG00000018820	2.85295	6.91629e-07	flncb
ENSDARG00000039347	2.85175	1.29001e-09	rps24
ENSDARG00000053485	2.84291	3.01411e-06	aldh6a1
ENSDARG00000019096	2.84148	3.84105e-16	myl7
ENSDARG00000028771	2.83872	0.000247117	MAPRE2
ENSDARG00000053479	2.83872	0.000247117	gdf6a
ENSDARG00000061923	2.83872	0.000247117	amotl2a
ENSDARG00000074337	2.83872	0.000247117	cbfa2t2
ENSDARG00000075542	2.83872	0.000247117	zfhx4
ENSDARG00000006497	2.8361	1.24936e-06	rtn1a
ENSDARG00000007294	2.8361	1.24936e-06	aco2
ENSDARG00000039515	2.83431	8.33592e-07	atf4b1
ENSDARG00000037388	2.83407	0.000122146	dtnba
ENSDARG00000061093	2.83407	0.000122146	phldb1a
ENSDARG00000061478	2.83407	0.000122146	igf2bp1
ENSDARG00000056964	2.83047	6.34802e-05	ilk
ENSDARG00000058158	2.83047	6.34802e-05	trim55b
ENSDARG00000078696	2.8276	9.90592e-09	synpo2lb
ENSDARG00000011553	2.82249	4.82467e-08	atp5f1
ENSDARG00000061794	2.81701	2.38913e-06	jam3b
ENSDARG00000020261	2.81618	1.52069e-06	rab2a
ENSDARG00000040856	2.81457	2.45926e-09	ldha
ENSDARG00000044601	2.79597	1.86595e-06	rtn4a
ENSDARG00000070573	2.79286	2.30568e-05	mapk3
ENSDARG00000023472	2.79201	4.41137e-05	ctnnb2
ENSDARG00000040031	2.79098	4.92069e-05	tardbp
ENSDARG00000062138	2.79098	4.92069e-05	ranbp10
ENSDARG00000011459	2.78971	8.85173e-05	gsna
ENSDARG00000037488	2.78971	8.85173e-05	canx
ENSDARG00000013144	2.78835	9.13523e-10	atp1b1a
ENSDARG00000011496	2.78812	0.000168869	ppm1bb
ENSDARG00000029452	2.78812	0.000168869	neurl1b
ENSDARG00000056653	2.78812	0.000168869	fhl1b
ENSDARG00000010423	2.78606	0.00035378	npsn
ENSDARG00000013655	2.78606	0.00035378	tpd52l2b
ENSDARG00000030716	2.78606	0.00035378	ing4
ENSDARG00000086645	2.78606	0.00035378	hs3st3b1b
ENSDARG00000071691	2.77388	3.73989e-06	uqcrc2b
ENSDARG00000069608	2.7733	1.13279e-08	palm2
ENSDARG00000034291	2.75954	1.31402e-06	rpl37
ENSDARG00000012914	2.75798	5.58154e-05	arhgef4
ENSDARG00000020008	2.75798	5.58154e-05	vcp
ENSDARG00000021184	2.75798	5.58154e-05	rbfox1l
ENSDARG00000025566	2.75657	1.59543e-09	slc25a3b
ENSDARG00000019202	2.7557	4.81962e-09	ldb3b
ENSDARG00000030012	2.7534	6.67723e-05	lrrfip1a
ENSDARG00000073843	2.7534	6.67723e-05	myo9ab
ENSDARG00000077777	2.75207	1.40779e-13	tmsb4x
ENSDARG00000068434	2.75182	4.6446e-06
ENSDARG00000058365	2.74858	7.59998e-06	hspb8
ENSDARG00000034268	2.74777	0.000122779	slit3
ENSDARG00000035741	2.74777	0.000122779	slc25a11
ENSDARG00000079622	2.74777	0.000122779	FRMD5
ENSDARG00000002952	2.74066	0.000238625	smo
ENSDARG00000009782	2.74066	0.000238625	myh11a
ENSDARG00000014554	2.74066	0.000238625	ppp1r3cb
ENSDARG00000022995	2.73862	1.40773e-07	clic4
ENSDARG00000002589	2.73141	0.000500503	mylpfb
ENSDARG00000025855	2.73141	0.000500503	camk2n1a
ENSDARG00000030913	2.73141	0.000500503	cluha
ENSDARG00000021372	2.72999	3.96477e-05	tob1b
ENSDARG00000014248	2.72313	7.27565e-05	pdlim3b
ENSDARG00000074057	2.71931	1.07551e-05	calm1a
ENSDARG00000011941	2.71483	0.000145373	bmpr2a
ENSDARG00000035859	2.71483	0.000145373	angptl4
ENSDARG00000036548	2.71483	0.000145373	s1pr2
ENSDARG00000027087	2.71219	4.61086e-06	tgfb2
ENSDARG00000052290	2.70457	0.000169685	rab33ba
ENSDARG00000062054	2.70457	0.000169685	CPT1A (2 of 2)
ENSDARG00000094815	2.69387	1.79987e-06	si:ch73-49p17.1
ENSDARG00000020250	2.69158	0.000340024	rhoj
ENSDARG00000006691	2.69046	5.76146e-06	rpl12
ENSDARG00000002552	2.68742	9.44085e-05	mapkapk2a
ENSDARG00000027734	2.68742	9.44085e-05	srsf5b
ENSDARG00000059304	2.68742	9.44085e-05	chchd2
ENSDARG00000020197	2.6761	3.07716e-07	rpl5a
ENSDARG00000035622	2.67583	4.70442e-06	xbp1
ENSDARG00000056186	2.6757	1.46988e-05	eif5a2
ENSDARG00000002215	2.67519	0.00018636	rtca
ENSDARG00000006900	2.67519	0.00018636	impdh2
ENSDARG00000018534	2.6746	0.000724291	slc6a9
ENSDARG00000019521	2.6746	0.000724291	mpx
ENSDARG00000052842	2.6746	0.000724291	ppifb
ENSDARG00000094133	2.6746	0.000724291	si:dkey-9i23.11
ENSDARG00000040306	2.6746	0.000724291	otomp
ENSDARG00000044562	2.67331	4.22743e-08	cycsb
ENSDARG00000045514	2.67307	5.89822e-08	atp5c1
ENSDARG00000030722	2.66922	1.10518e-07	xirp1
ENSDARG00000026398	2.66004	0.000238625	MMEL1
ENSDARG00000034871	2.66004	0.000238625	mid2
ENSDARG00000054355	2.66004	0.000238625	dcaf7
ENSDARG00000020876	2.6508	0.000125614	PDK2 (1 of 2)
ENSDARG00000042708	2.65044	4.15351e-06	tuba8l
ENSDARG00000038141	2.64746	9.79933e-07	atf4b2
ENSDARG00000017624	2.64441	4.98084e-05	krt4
ENSDARG00000063095	2.64441	4.98084e-05	ctsf
ENSDARG00000089372	2.64441	4.98084e-05	clk4a
ENSDARG00000057317	2.6439	1.68712e-06	nexn
ENSDARG00000006399	2.64235	6.41309e-06	ywhae1
ENSDARG00000007219	2.64078	0.000477641	actn1
ENSDARG00000010878	2.64078	0.000477641	cdkn1c
ENSDARG00000023988	2.64078	0.000477641	dctn4
ENSDARG00000040095	2.64078	0.000477641	BX321921.1
ENSDARG00000052783	2.64078	0.000477641	cdc42ep3
ENSDARG00000070472	2.64078	0.000477641	arf5
ENSDARG00000077226	2.64078	0.000477641	smarca4
ENSDARG00000042905	2.63993	1.75732e-08	rpl10a
ENSDARG00000054906	2.63443	0.000247117	ier5l
ENSDARG00000075536	2.63443	0.000247117	cpne1
ENSDARG00000076821	2.63443	0.000247117	MYOM1 (2 of 2)
ENSDARG00000045279	2.63022	8.87088e-05	rsu1
ENSDARG00000052304	2.62324	1.13729e-05	uqcrc1
ENSDARG00000056008	2.62105	1.68094e-07	atp5g1
ENSDARG00000017905	2.61546	0.00106509	casp3a
ENSDARG00000027109	2.61546	0.00106509	zfr
ENSDARG00000052368	2.61546	0.00106509	FP102272.1
ENSDARG00000053444	2.61546	0.00106509	ube2a
ENSDARG00000078392	2.61546	0.00106509	chpfa
ENSDARG00000008255	2.61409	0.000339022	cnot6
ENSDARG00000018004	2.61409	0.000339022	nkx2.5
ENSDARG00000057249	2.61409	0.000339022	zmynd11
ENSDARG00000007526	2.61323	0.000165738	ndufs2
ENSDARG00000015918	2.61323	0.000165738	dlat
ENSDARG00000043154	2.61323	0.000165738	ucp2
ENSDARG00000056525	2.61323	0.000165738	bcar1
ENSDARG00000057484	2.61323	0.000165738	srsf2a
ENSDARG00000089302	2.61263	6.56994e-05	hnrnpa0a
ENSDARG00000019353	2.61122	4.72395e-06	sparc
ENSDARG00000018693	2.59648	1.29959e-06	cdh2
ENSDARG00000076564	2.59537	0.000117946	hspg2
ENSDARG00000093817	2.59321	4.53602e-07	hmgn2
ENSDARG00000030213	2.59249	0.000335173	sap30l
ENSDARG00000045658	2.59249	0.000335173	msrb3
ENSDARG00000007786	2.58812	0.000697621	tmx2b
ENSDARG00000043182	2.58812	0.000697621	HHLA2 (2 of 4)
ENSDARG00000052139	2.58812	0.000697621	notch3
ENSDARG00000059774	2.58812	0.000697621	dub
ENSDARG00000046119	2.57621	1.51193e-08	rps3
ENSDARG00000079687	2.57465	0.000219862	rnf10
ENSDARG00000051783	2.57227	3.81171e-09	rplp0
ENSDARG00000010149	2.57068	6.53779e-09	atp5a1
ENSDARG00000068940	2.57007	1.44654e-06	atp5ib
ENSDARG00000042322	2.56663	0.000717231	si:dkey-177p2.6
ENSDARG00000075564	2.56663	0.000717231	fam13a
ENSDARG00000007959	2.55966	0.00015655	hibadhb
ENSDARG00000029150	2.55934	8.00446e-10	hsp90ab1
ENSDARG00000002082	2.5538	0.00158077	ck2a1
ENSDARG00000007369	2.5538	0.00158077	tcf7l1b
ENSDARG00000014196	2.5538	0.00158077	myl1
ENSDARG00000015790	2.5538	0.00158077	atp1b3a
ENSDARG00000018476	2.5538	0.00158077	pak2b
ENSDARG00000020607	2.5538	0.00158077	emc3
ENSDARG00000021232	2.5538	0.00158077	nkx2.7
ENSDARG00000024047	2.5538	0.00158077	tmem38a
ENSDARG00000039273	2.5538	0.00158077	fbln5
ENSDARG00000051800	2.5538	0.00158077	fnbp4
ENSDARG00000052947	2.5538	0.00158077	irx3a
ENSDARG00000054570	2.5538	0.00158077	smg1
ENSDARG00000077736	2.5538	0.00158077	CPLX1 (2 of 2)
ENSDARG00000090637	2.5538	0.00158077	myh6
ENSDARG00000059128	2.55077	1.15269e-05	uqcrh
ENSDARG00000015427	2.54929	0.000439572	hdac1
ENSDARG00000016871	2.54929	0.000439572	smarce1
ENSDARG00000028106	2.54929	0.000439572	glrx
ENSDARG00000039974	2.54929	0.000439572	rai14
ENSDARG00000089507	2.54929	0.000439572	ugt1b5
ENSDARG00000013623	2.54415	1.69587e-07	vdac2
ENSDARG00000092553	2.54365	1.29629e-05	slc25a5
ENSDARG00000031164	2.5423	1.93434e-06	tuba8l2
ENSDARG00000010844	2.53347	0.00100618	kras
ENSDARG00000040374	2.53347	0.00100618	tmem182
ENSDARG00000088318	2.53347	0.00100618	ubap2
ENSDARG00000043453	2.53327	7.56583e-08	rps5
ENSDARG00000037860	2.52998	7.87759e-07	cox6b2
ENSDARG00000013351	2.52676	1.62345e-07	cirbp
ENSDARG00000079688	2.5263	8.35796e-05	TNRC6A
ENSDARG00000021346	2.52558	6.25848e-06	pdhb
ENSDARG00000021864	2.52434	7.14211e-09	rplp1
ENSDARG00000006408	2.51755	0.000969246	hmgb3b
ENSDARG00000020345	2.51755	0.000969246	clasp2
ENSDARG00000039325	2.51755	0.000969246	pmepa1
ENSDARG00000042853	2.51755	0.000969246	ivd
ENSDARG00000045676	2.51755	0.000969246	calua
ENSDARG00000069975	2.51398	2.67541e-06	csrp3
ENSDARG00000094181	2.51287	0.000222916	shroom1
ENSDARG00000011405	2.51138	5.87318e-08	rps9
ENSDARG00000012987	2.51041	4.7639e-05	gpia
ENSDARG00000028889	2.51041	4.7639e-05	ndufb10
ENSDARG00000009418	2.50476	0.000589308	mef2cb
ENSDARG00000043856	2.50476	0.000589308	amd1
ENSDARG00000087796	2.50476	0.000589308	ptprmb
ENSDARG00000005368	2.50375	4.92069e-05	mcamb
ENSDARG00000009401	2.49426	0.000394803	vcanb
ENSDARG00000027200	2.49426	0.000394803	gabarapl2
ENSDARG00000034616	2.49426	0.000394803	mlf2
ENSDARG00000045914	2.49426	0.000394803	si:ch211-51e12.7
ENSDARG00000038075	2.49238	2.75846e-05	cyc1
ENSDARG00000055996	2.49238	2.75846e-05	rps8a
ENSDARG00000004635	2.48938	0.00231403	epha7
ENSDARG00000011545	2.48938	0.00231403	arrb2b
ENSDARG00000017115	2.48938	0.00231403	kctd10
ENSDARG00000025094	2.48938	0.00231403	edem1
ENSDARG00000029263	2.48938	0.00231403	hoxb3a
ENSDARG00000030161	2.48938	0.00231403	ppp1r14bb
ENSDARG00000030176	2.48938	0.00231403	ITGB1BP2
ENSDARG00000035120	2.48938	0.00231403	GLDC
ENSDARG00000052567	2.48938	0.00231403	tmem35
ENSDARG00000056406	2.48938	0.00231403	bambib
ENSDARG00000061904	2.48938	0.00231403	FHOD3 (1 of 2)
ENSDARG00000075694	2.48938	0.00231403	adora1
ENSDARG00000096770	2.48938	0.00231403	si:ch73-21k16.6
ENSDARG00000005451	2.48547	0.000275242	gdi2
ENSDARG00000005774	2.48547	0.000275242	pl10
ENSDARG00000067755	2.48441	1.61654e-06	ubc
ENSDARG00000031776	2.47916	6.25518e-06	zgc:92066
ENSDARG00000079578	2.47829	1.04796e-07	rbpms2b
ENSDARG00000007412	2.47802	0.000283359	slc2a1b
ENSDARG00000012144	2.47666	0.00231403	emc7
ENSDARG00000020048	2.47666	0.00231403	map1lc3b
ENSDARG00000026712	2.47666	0.00231403	rab5c
ENSDARG00000052061	2.47666	0.00231403	col4a6
ENSDARG00000061328	2.47666	0.00231403	cdon
ENSDARG00000069066	2.47666	0.00231403	nufip2
ENSDARG00000069619	2.47666	0.00231403	atf7ip
ENSDARG00000070092	2.47666	0.00231403	KCNV1
ENSDARG00000074849	2.47666	0.00231403	rac1a
ENSDARG00000093406	2.47666	0.00231403	C19H6orf62
ENSDARG00000010113	2.47161	0.00018801	ndufb8
ENSDARG00000003189	2.46675	0.00133105	psmd1
ENSDARG00000021013	2.46675	0.00133105	f3a
ENSDARG00000062178	2.46675	0.00133105	fam65a
ENSDARG00000093937	2.46675	0.00133105	cnn1b
ENSDARG00000015128	2.4637	6.78283e-07	rpl27
ENSDARG00000045094	2.45881	0.000808141
ENSDARG00000000103	2.45687	0.000105569	myh10
ENSDARG00000022684	2.45334	1.78747e-05	fkbp1aa
ENSDARG00000008398	2.45303	7.50434e-05	cacna1c
ENSDARG00000057571	2.45303	7.50434e-05	pgam2
ENSDARG00000037962	2.45231	0.000527645	psmb7
ENSDARG00000046062	2.45231	0.000527645	sumo2b
ENSDARG00000053668	2.45231	0.000527645	stag2b
ENSDARG00000001803	2.44689	0.000370464	kcnh6
ENSDARG00000070171	2.44231	0.000364053	errfi1
ENSDARG00000055562	2.43197	0.000128487	mtpn
ENSDARG00000079230	2.42399	4.12201e-07	sorbs1
ENSDARG00000009830	2.42322	6.24739e-06	hdlbpa
ENSDARG00000009534	2.423	5.31491e-05	wls
ENSDARG00000019332	2.423	5.31491e-05	C24H11orf65
ENSDARG00000004161	2.42196	0.00343743	ik
ENSDARG00000010771	2.42196	0.00343743	gipc1
ENSDARG00000014804	2.42196	0.00343743	cacna2d1a
ENSDARG00000032175	2.42196	0.00343743	puf60a
ENSDARG00000032532	2.42196	0.00343743	arpp19a
ENSDARG00000044083	2.42196	0.00343743	peli1b
ENSDARG00000052881	2.42196	0.00343743	dnajb5
ENSDARG00000061057	2.42196	0.00343743	cyhr1
ENSDARG00000062948	2.42196	0.00343743	wasf3
ENSDARG00000069438	2.42196	0.00343743	neurl1aa
ENSDARG00000091656	2.42196	0.00343743	lsm8
ENSDARG00000014690	2.41862	7.4036e-08	rps4x
ENSDARG00000057026	2.41832	3.16797e-05	ran
ENSDARG00000002523	2.41753	0.00315553	hsdl2
ENSDARG00000030972	2.41753	0.00315553	dnaja1
ENSDARG00000044574	2.41753	0.00315553	rbms3
ENSDARG00000054362	2.41753	0.00315553	ccdc47
ENSDARG00000056490	2.41753	0.00315553	SSBP4 (2 of 2)
ENSDARG00000076724	2.41753	0.00315553	pi4kaa
ENSDARG00000093887	2.41753	0.00315553	ARSB
ENSDARG00000002790	2.41409	0.0018329	ap2m1a
ENSDARG00000005134	2.41409	0.0018329	psmd11b
ENSDARG00000014123	2.41409	0.0018329	gspt1l
ENSDARG00000020469	2.41409	0.0018329	map3k7
ENSDARG00000042816	2.41409	0.0018329	mmp9
ENSDARG00000056563	2.41409	0.0018329	ppargc1b
ENSDARG00000068967	2.41409	0.0018329	zgc:153372
ENSDARG00000070475	2.41409	0.0018329	khdrbs1b
ENSDARG00000053918	2.41135	0.00111099	srfa
ENSDARG00000031317	2.40912	0.000724291	ppdpfb
ENSDARG00000076815	2.40912	0.000724291	eif3s10
ENSDARG00000035175	2.40726	0.000728727	schip1
ENSDARG00000067719	2.40726	0.000728727	wwtr1
ENSDARG00000067829	2.40569	0.000468414	ppargc1a
ENSDARG00000015557	2.40569	0.000468414	HSH2D (1 of 2)
ENSDARG00000086461	2.40569	0.000468414	fundc2
ENSDARG00000053222	2.40434	0.000320466	asb5b
ENSDARG00000058597	2.40318	0.000224545	nt5c3a
ENSDARG00000087802	2.40216	0.000237836	CABZ01080590.1
ENSDARG00000078989	2.40127	0.000163865	alpk3a
ENSDARG00000013307	2.40081	7.4036e-08	rpl19
ENSDARG00000020107	2.39912	9.27066e-05	usp2a
ENSDARG00000009505	2.39801	4.98084e-05	slmo2
ENSDARG00000054864	2.39709	4.17474e-05	aplp2
ENSDARG00000014867	2.38418	1.15851e-07	rpl8
ENSDARG00000076075	2.37767	2.85308e-05	myh7ba
ENSDARG00000035136	2.37688	4.92069e-05	sepw1
ENSDARG00000014433	2.37644	4.7639e-05	myl12.1
ENSDARG00000074552	2.37345	0.000145707	ndufs7
ENSDARG00000024143	2.36949	0.00040987	mgst3
ENSDARG00000054907	2.36949	0.00040987	cox7a3
ENSDARG00000005791	2.36923	3.91379e-06	rpl28
ENSDARG00000015862	2.36781	7.06084e-06	rpl5b
ENSDARG00000037259	2.3665	0.000966192	ndufb6
ENSDARG00000032102	2.36459	0.000997076	prdx3
ENSDARG00000039392	2.36459	0.000997076	wnk1b
ENSDARG00000043003	2.36459	0.000997076	pcyt2
ENSDARG00000017014	2.36228	0.00157526	ywhae2
ENSDARG00000018328	2.36228	0.00157526	rhoad
ENSDARG00000039162	2.35944	0.00247057	rhebl1
ENSDARG00000076836	2.35944	0.00247057	gpx4b
ENSDARG00000052142	2.35944	0.00247057	ACVR1B (2 of 2)
ENSDARG00000074076	2.35944	0.00247057	psma1
ENSDARG00000001729	2.35586	0.00432534	strn3
ENSDARG00000004151	2.35586	0.00432534	rab23
ENSDARG00000004342	2.35586	0.00432534	srsf11
ENSDARG00000020076	2.35586	0.00432534	brdt
ENSDARG00000023852	2.35586	0.00432534	lsm4
ENSDARG00000028793	2.35586	0.00432534	nlk2
ENSDARG00000040971	2.35586	0.00432534	GABARAPL1
ENSDARG00000071259	2.35586	0.00432534	FBXO34
ENSDARG00000083950	2.35503	8.04828e-05	snoU83B
ENSDARG00000070849	2.35157	7.39543e-07	rps15
ENSDARG00000008816	2.35122	0.00509441	glud1a
ENSDARG00000014522	2.35122	0.00509441	cdh6
ENSDARG00000016363	2.35122	0.00509441	her8a
ENSDARG00000017466	2.35122	0.00509441	ncam2
ENSDARG00000026482	2.35122	0.00509441	arhgap12b
ENSDARG00000028664	2.35122	0.00509441	ahsa1
ENSDARG00000054560	2.35122	0.00509441	ZGC:136520
ENSDARG00000054749	2.35122	0.00509441	lmo4b
ENSDARG00000059391	2.35122	0.00509441	gyg1b
ENSDARG00000060280	2.35122	0.00509441	pde9a
ENSDARG00000079611	2.35122	0.00509441	SEMA4C
ENSDARG00000093120	2.35122	0.00509441	si:dkey-117m1.4
ENSDARG00000096632	2.35122	0.00509441	si:dkey-22o12.7
ENSDARG00000090697	2.35012	0.000136279	eif3ea
ENSDARG00000020504	2.34063	0.000367396	h3f3a
ENSDARG00000012458	2.33744	0.000376223	zgc:77849
ENSDARG00000011841	2.33477	1.55747e-05	atp5l
ENSDARG00000013777	2.33378	0.000527645	ppp1r13l
ENSDARG00000033184	2.33378	0.000527645	prkar2aa
ENSDARG00000058463	2.33378	0.000527645	ndufab1a
ENSDARG00000016393	2.33378	0.000527645	arf1l
ENSDARG00000010784	2.32954	0.00079456	ppp1r12a
ENSDARG00000037870	2.32575	4.87116e-10	actb2
ENSDARG00000013976	2.32499	0.000166999	anxa13
ENSDARG00000043835	2.32456	0.00126484	rab3ab
ENSDARG00000015315	2.31147	0.00215524	psmc5
ENSDARG00000029472	2.31147	0.00215524	mllt4
ENSDARG00000042213	2.31147	0.00215524	si:ch211-233h19.2
ENSDARG00000058088	2.31147	0.00215524	aifm1
ENSDARG00000045408	2.31125	0.000115423	tagln
ENSDARG00000070083	2.30838	6.06304e-08	ATP5B
ENSDARG00000022833	2.30363	1.21918e-07	rplp2
ENSDARG00000009689	2.30263	0.00343743	daam1b
ENSDARG00000025348	2.30263	0.00343743	igfbp5b
ENSDARG00000068456	2.30263	0.00343743	tmem91
ENSDARG00000071378	2.30263	0.00343743	C22H19orf70
ENSDARG00000076962	2.30263	0.00343743	gdpd5b
ENSDARG00000044636	2.29716	0.000702603	tomm20b
ENSDARG00000062177	2.29716	0.000702603	dcbld2
ENSDARG00000015490	2.29692	6.59409e-06	rpl24
ENSDARG00000044521	2.29213	4.41137e-05	eef1b2
ENSDARG00000014651	2.29145	0.00603417	svilb
ENSDARG00000017571	2.29145	0.00603417	mccc2
ENSDARG00000029596	2.29145	0.00603417	trim55a
ENSDARG00000030765	2.29145	0.00603417	hadh
ENSDARG00000044943	2.29145	0.00603417	npepps
ENSDARG00000058354	2.29145	0.00603417	selt1a
ENSDARG00000076290	2.29145	0.00603417	calrl2
ENSDARG00000045618	2.2899	0.00104852	clta
ENSDARG00000022129	2.28319	0.000402087	rbm4.3
ENSDARG00000036438	2.28319	0.000402087	ndufv1
ENSDARG00000043493	2.28319	0.000402087	cltca
ENSDARG00000032970	2.2777	1.30296e-06	cox4i1
ENSDARG00000037980	2.27636	0.000579608	tceb2
ENSDARG00000095897	2.27622	9.38548e-05	atp5e
ENSDARG00000019778	2.27488	8.34665e-06	rps6
ENSDARG00000006316	2.27337	1.19601e-05	rpl23a
ENSDARG00000012824	2.27117	0.0027184	itga3b
ENSDARG00000019223	2.27117	0.0027184	arglu1a
ENSDARG00000046143	2.27117	0.0027184	prkab1b
ENSDARG00000058549	2.27117	0.0027184	smyd1b
ENSDARG00000061100	2.27117	0.0027184	nars
ENSDARG00000037350	2.27073	4.72395e-06	rpl9
ENSDARG00000002632	2.26856	0.000891001	anxa11b
ENSDARG00000040884	2.26856	0.000891001	mxi1
ENSDARG00000004246	2.25959	0.000930226	slit2
ENSDARG00000078842	2.25959	0.000930226	TNS1 (2 of 2)
ENSDARG00000019360	2.25881	0.00294506	sec23b
ENSDARG00000025493	2.25881	0.00294506	serp1
ENSDARG00000041875	2.25881	0.00294506	ube2v1
ENSDARG00000043484	2.25881	0.00294506	ube2d2
ENSDARG00000018566	2.25489	1.3265e-05	flnca
ENSDARG00000077291	2.25445	2.04414e-07	rps2
ENSDARG00000071090	2.25012	7.46822e-08	actn2
ENSDARG00000054191	2.24938	3.31179e-05	pgk1
ENSDARG00000027017	2.24914	0.00140473	ppp2r5a
ENSDARG00000012688	2.24438	9.91562e-06	eif1b
ENSDARG00000005359	2.2435	0.00481461	sucla2
ENSDARG00000020541	2.2435	0.00481461	ism1
ENSDARG00000032430	2.2435	0.00481461	ppp2r1b
ENSDARG00000034043	2.2435	0.00481461	irx5a
ENSDARG00000035870	2.2435	0.00481461	laptm4b
ENSDARG00000045909	2.2435	0.00481461	dynlt1
ENSDARG00000052674	2.2435	0.00481461	csnk1a1
ENSDARG00000071657	2.2435	0.00481461	si:dkey-19a16.4
ENSDARG00000079784	2.2435	0.00481461	TMEM71
ENSDARG00000035327	2.23778	2.10752e-07	ckma
ENSDARG00000008494	2.23683	0.00219727	myl6
ENSDARG00000037559	2.23683	0.00219727	uba1
ENSDARG00000069100	2.23683	0.00219727	aldh9a1a.1
ENSDARG00000091600	2.23683	0.00219727	CR352229.1
ENSDARG00000069388	2.23285	0.00112399	tmem88b
ENSDARG00000006290	2.23285	0.00112399	ndufs5
ENSDARG00000002217	2.22402	0.00862736	scocb
ENSDARG00000007477	2.22402	0.00862736	fbxo8
ENSDARG00000010596	2.22402	0.00862736	slc7a6os
ENSDARG00000018968	2.22402	0.00862736	acvr1b
ENSDARG00000031434	2.22402	0.00862736	rcor1
ENSDARG00000037997	2.22402	0.00862736	tubb5
ENSDARG00000057093	2.22402	0.00862736	kdm5ba
ENSDARG00000063100	2.22402	0.00862736	psmd14
ENSDARG00000071877	2.22402	0.00862736	dhrs7cb
ENSDARG00000079780	2.22402	0.00862736	FP085405.1
ENSDARG00000086014	2.22402	0.00862736	DLG5
ENSDARG00000092659	2.22402	0.00862736	ppp3r1a
ENSDARG00000026166	2.2221	0.00355714	emilin1b
ENSDARG00000034195	2.2221	0.00355714	top2b
ENSDARG00000038030	2.2221	0.00355714	rbx1
ENSDARG00000054696	2.2221	0.00355714	psmb4
ENSDARG00000057414	2.2221	0.00355714	phb
ENSDARG00000031819	2.22101	0.00122939	eif4ebp2
ENSDARG00000040778	2.22031	0.000650782	ralba
ENSDARG00000030602	2.21865	4.56774e-05	rps19
ENSDARG00000035692	2.21479	7.79646e-06	rps3a
ENSDARG00000053020	2.2113	0.000339022	ppp2cb
ENSDARG00000059654	2.21037	0.000532899	eif3ba
ENSDARG00000045886	2.20909	0.000954097	slc38a2
ENSDARG00000016858	2.2072	0.00185183	smad7
ENSDARG00000006487	2.2072	0.00185183	anp32a
ENSDARG00000017500	2.2072	0.00185183	rock2a
ENSDARG00000042502	2.2072	0.00185183	h2afvb
ENSDARG00000057782	2.2072	0.00185183	baz2ba
ENSDARG00000013863	2.20416	0.00410067	fam133b
ENSDARG00000018425	2.20416	0.00410067	si:ch211-175g6.7
ENSDARG00000030236	2.20416	0.00410067	tmem30aa
ENSDARG00000030560	2.20416	0.00410067	helz
ENSDARG00000040387	2.20416	0.00410067	mmd
ENSDARG00000053864	2.20416	0.00410067	ELMSAN1 (2 of 2)
ENSDARG00000062058	2.20416	0.00410067	slc12a7b
ENSDARG00000037867	2.20228	0.000348089	si:ch211-194i10.5
ENSDARG00000057556	2.19497	1.94728e-05	C21H18orf32
ENSDARG00000036161	2.19289	0.000175251	hnrnpa0l
ENSDARG00000021193	2.19229	0.000473613	coro1cb
ENSDARG00000005924	2.19088	0.00288256	serpina10a
ENSDARG00000063572	2.19088	0.00288256	perp
ENSDARG00000063253	2.18782	0.000829707	HECW2 (2 of 2)
ENSDARG00000020395	2.18183	0.00681411	mical2b
ENSDARG00000029764	2.18183	0.00681411	mef2ca
ENSDARG00000035282	2.18183	0.00681411	emc6
ENSDARG00000035559	2.18183	0.00681411	tp53
ENSDARG00000039255	2.18183	0.00681411	klhl21
ENSDARG00000043601	2.18183	0.00681411	elof1
ENSDARG00000060065	2.18183	0.00681411	UBAP2 (1 of 2)
ENSDARG00000073996	2.18183	0.00681411	prickle3
ENSDARG00000071403	2.18104	0.000262664	oaz1a
ENSDARG00000027899	2.17129	0.00475949	shfm1
ENSDARG00000032049	2.17129	0.00475949	enah
ENSDARG00000044619	2.17129	0.00475949	birc2
ENSDARG00000093448	2.17129	0.00475949	mpc1
ENSDARG00000004714	2.164	0.0024222	tcf12
ENSDARG00000017929	2.164	0.0024222	ncoa2
ENSDARG00000054817	2.164	0.0024222	ppp1r14c
ENSDARG00000063407	2.164	0.0024222	ADAMTSL4
ENSDARG00000079939	2.164	0.0024222	jmjd1cb
ENSDARG00000045302	2.16217	8.14217e-05	smpx
ENSDARG00000008292	2.15866	0.00185206	eif2s3
ENSDARG00000026611	2.15754	0.000436895	socs3b
ENSDARG00000043467	2.15458	0.00155763	ndufb11
ENSDARG00000010481	2.15135	0.000837759	bzw1a
ENSDARG00000020153	2.14883	9.88576e-06	rps18
ENSDARG00000095921	2.14874	0.00070801	si:ch1073-325m22.2
ENSDARG00000029500	2.14775	1.64139e-05	rpl34
ENSDARG00000023145	2.14735	0.00855556	pum1
ENSDARG00000052182	2.14735	0.00855556	rbfox2
ENSDARG00000053326	2.14735	0.00855556	gna11b
ENSDARG00000032725	2.14352	2.07032e-06	rps27a
ENSDARG00000014915	2.14342	0.00383042	ndufab1b
ENSDARG00000026595	2.14342	0.00383042	pafah1b1b
ENSDARG00000019881	2.14324	0.000247117	bsg
ENSDARG00000058451	2.14263	6.95286e-06	rpl6
ENSDARG00000044537	2.14062	0.00290241	calm1b
ENSDARG00000079198	2.13852	0.00158077	usp13
ENSDARG00000011564	2.13852	0.00158077	sfpq
ENSDARG00000020594	2.13852	0.00158077	txlnba
ENSDARG00000088325	2.13852	0.00158077	CABZ01034082.1
ENSDARG00000003952	2.12223	0.000156591	pfn2
ENSDARG00000062326	2.11947	0.00325924	zgc:158409
ENSDARG00000076779	2.11947	0.00325924	fam13b
ENSDARG00000003641	2.11864	0.00631326	tfg
ENSDARG00000009585	2.11864	0.00631326	papola
ENSDARG00000063649	2.11864	0.00631326	tead3b
ENSDARG00000070161	2.11864	0.00631326	vamp3
ENSDARG00000073711	2.11864	0.00631326	mmrn2b
ENSDARG00000001129	2.11742	0.00980086	dicer1
ENSDARG00000006125	2.11742	0.00980086	csnk1db
ENSDARG00000011510	2.11742	0.00980086	rcc2
ENSDARG00000013087	2.11742	0.00980086	ndrg3a
ENSDARG00000022978	2.11742	0.00980086	tmpob
ENSDARG00000023190	2.11742	0.00980086	kpna4
ENSDARG00000023578	2.11742	0.00980086	lpp
ENSDARG00000025920	2.11742	0.00980086	TIAM1 (1 of 2)
ENSDARG00000030139	2.11742	0.00980086	sdhdb
ENSDARG00000034534	2.11742	0.00980086	atp6v1aa
ENSDARG00000035676	2.11742	0.00980086	ptp4a2b
ENSDARG00000044511	2.11742	0.00980086	etv5b
ENSDARG00000062077	2.11742	0.00980086	acsbg1
ENSDARG00000075972	2.11742	0.00980086	csrnp2
ENSDARG00000078598	2.11742	0.00980086	si:ch1073-184j22.2
ENSDARG00000078904	2.11742	0.00980086	brd4
ENSDARG00000021838	2.10908	6.90561e-05	rps23
ENSDARG00000074340	2.10802	0.000728727	serf2
ENSDARG00000034470	2.10563	0.000162497	aldoab
ENSDARG00000041754	2.10191	0.0020262	cct2
ENSDARG00000055075	2.10191	0.0020262	svila
ENSDARG00000029533	2.10085	4.40756e-05	rpl18
ENSDARG00000042049	2.09935	0.000129769
ENSDARG00000088717	2.09868	0.00370481	C6H2orf40 (2 of 2)
ENSDARG00000010717	2.09434	0.00509441	chchd10
ENSDARG00000021242	2.09434	0.00509441	mvp
ENSDARG00000028957	2.09434	0.00509441	maff
ENSDARG00000040237	2.09434	0.00509441	mef2d
ENSDARG00000018306	2.08982	0.00133105	srl
ENSDARG00000010160	2.08686	5.59188e-05	rps15a
ENSDARG00000008383	2.07352	0.00612619	arpc1a
ENSDARG00000003795	2.07068	1.15751e-05	IDH2
ENSDARG00000034427	2.06433	0.00257255	hn1l
ENSDARG00000042660	2.06398	0.00862736	fam32al
ENSDARG00000077860	2.06398	0.00862736	ankhd1
ENSDARG00000067796	2.06398	0.00862736	clpxb
ENSDARG00000017235	2.05933	3.33984e-05	eif5a
ENSDARG00000016160	2.05548	0.00479024	gmpr
ENSDARG00000079782	2.05313	3.12158e-08	vmhcl
ENSDARG00000003695	2.05253	0.000480769	vdac3
ENSDARG00000034897	2.04652	3.40527e-05	rps10
ENSDARG00000003032	2.04615	0.00192287	eif4a1b
ENSDARG00000005578	2.04615	0.00192287	ugp2a
ENSDARG00000045230	2.04615	0.00192287	cox6b1
ENSDARG00000026491	2.04354	0.00687151	lamb1a
ENSDARG00000040334	2.04354	0.00687151	mat2aa
ENSDARG00000067975	2.04354	0.00687151	atpif1a
ENSDARG00000006456	2.03969	0.00391244	pdgfrl
ENSDARG00000056913	2.03969	0.00391244	PCOLCE (2 of 2)
ENSDARG00000012682	2.0394	0.00066978	pfn2l
ENSDARG00000021124	2.03925	5.90012e-05	cfl1
ENSDARG00000040184	2.02576	0.00461979	syncrip
ENSDARG00000002731	2.02576	0.00461979	sdc2
ENSDARG00000038577	2.02072	0.000114548	cox6c
ENSDARG00000070914	2.01629	0.00158077	dusp6
ENSDARG00000013475	2.01095	0.00617034	cct4
ENSDARG00000031720	2.01095	0.00617034	clstn1
ENSDARG00000027249	2.0097	5.1845e-05	btg1
ENSDARG00000013184	1.99775	0.00507251	pcbp2
ENSDARG00000029248	1.99775	0.00507251	fubp1
ENSDARG00000025635	1.99697	9.25955e-05	atp5h
ENSDARG00000022456	1.9955	0.000110296	eno1a
ENSDARG00000009447	1.99335	1.72746e-05	atp5g3b
ENSDARG00000020497	1.99088	0.00953416	rab7
ENSDARG00000041104	1.99088	0.00953416	CU694368.1
ENSDARG00000041400	1.99088	0.00953416	NDUFA3
ENSDARG00000058454	1.99088	0.00953416	dynll1
ENSDARG00000051886	1.98612	0.00576875	ankrd11
ENSDARG00000002271	1.98328	0.00288256	zfand5b
ENSDARG00000005423	1.98328	0.00288256	pgam1a
ENSDARG00000071196	1.983	0.000579744	sdprb
ENSDARG00000013012	1.97935	5.06896e-05	rpl36
ENSDARG00000020850	1.97696	4.99626e-07	eef1a1l1
ENSDARG00000056322	1.9758	0.00463294	ldb3a
ENSDARG00000060006	1.9758	0.00463294	nedd4l
ENSDARG00000012387	1.97457	0.00187312	pdha1a
ENSDARG00000042931	1.97457	0.00187312	mibp2
ENSDARG00000017772	1.96693	0.000198282	mdh1aa
ENSDARG00000062082	1.96657	0.00384413	hipk3b
ENSDARG00000077732	1.96657	0.00384413	alyref
ENSDARG00000056085	1.965	0.00823088	mob4
ENSDARG00000079772	1.965	0.00823088	hmgb1a
ENSDARG00000070437	1.95551	0.000167314	rpl22
ENSDARG00000032866	1.95455	0.00661626	erh
ENSDARG00000040623	1.95455	0.00661626	fosl2
ENSDARG00000052625	1.94536	0.0073102	fkbp1b
ENSDARG00000056090	1.92995	0.00484518	capza1b
ENSDARG00000009285	1.92608	0.000316636	rpl15
ENSDARG00000008359	1.92343	0.00529069	cnn3a
ENSDARG00000022315	1.91754	0.00437037	atp6v1g1
ENSDARG00000058693	1.91754	0.00437037	cast
ENSDARG00000010516	1.91405	0.000185009	rpl21
ENSDARG00000030408	1.9132	0.000103122	rps26l
ENSDARG00000036044	1.90711	0.000113877	rps20
ENSDARG00000023290	1.90612	0.000439572	fabp3
ENSDARG00000027590	1.89758	0.007476	2002-09-01
ENSDARG00000053457	1.89604	0.000500862	rpl23
ENSDARG00000004930	1.89509	0.000349539	lmo7a
ENSDARG00000019383	1.89238	0.00855556	cdc42bpb
ENSDARG00000043371	1.88902	0.000204968	mdh2
ENSDARG00000092873	1.88243	0.00216949	zgc:193541
ENSDARG00000041811	1.88204	0.000170462	rps25
ENSDARG00000088030	1.88129	0.000352904	rpl35a
ENSDARG00000045248	1.87305	0.00410656	h3f3a
ENSDARG00000011201	1.87019	0.000433622	rplp2l
ENSDARG00000003151	1.86746	0.0037811	skp1
ENSDARG00000087504	1.85989	0.000336198	CABZ01045618.2
ENSDARG00000009250	1.85683	0.00964053	etfb
ENSDARG00000042539	1.85683	0.00964053	ywhaqa
ENSDARG00000053542	1.85683	0.00964053	kctd12.2
ENSDARG00000089086	1.8511	0.00842787	MUSTN1
ENSDARG00000030585	1.85102	0.000796468	rpl13
ENSDARG00000034270	1.84866	0.00679239	ogdha
ENSDARG00000021252	1.84445	0.00603417	cct6a
ENSDARG00000014230	1.83796	0.00384413	dlst
ENSDARG00000036174	1.83779	0.000364099	rpl14
ENSDARG00000076532	1.83319	0.00328633	wu:fb18c02
ENSDARG00000000563	1.83121	1.42495e-05	ttnb
ENSDARG00000029064	1.83037	0.00259228	uqcrq
ENSDARG00000041435	1.81668	0.000530628	uba52
ENSDARG00000021195	1.81243	0.00920032	st8sia6
ENSDARG00000075608	1.81152	0.00613493	mical2a
ENSDARG00000036875	1.8052	0.00043413	rps12
ENSDARG00000039641	1.80488	0.000339022	rpl26
ENSDARG00000053365	1.79448	0.000568407	rpl31
ENSDARG00000053382	1.78789	0.00281295	cox7c
ENSDARG00000011665	1.77909	8.69873e-05	aldoaa
ENSDARG00000028213	1.76917	8.34665e-06	ttna
ENSDARG00000009212	1.76803	0.000254218	ppiaa
ENSDARG00000035256	1.75726	0.00593386	eef2l2
ENSDARG00000002369	1.75672	0.00113743	UBC
ENSDARG00000025850	1.73818	0.00102412	rps21
ENSDARG00000035400	1.73395	0.00134804	btf3
ENSDARG00000036316	1.73395	0.00134804	rpl39
ENSDARG00000035871	1.73232	0.00200412	rpl30
ENSDARG00000036629	1.73213	0.000942816	rps14
ENSDARG00000019644	1.72367	0.000987384	ldhba
ENSDARG00000070426	1.72059	0.00337706	chac1
ENSDARG00000011615	1.70255	0.000126212	mybpc3
ENSDARG00000054818	1.68598	0.0033998	rpl32
ENSDARG00000045487	1.67329	0.0025034	rps16
ENSDARG00000014830	1.66023	0.00331221	faua
ENSDARG00000042566	1.65424	0.00423073	rps7
ENSDARG00000018334	1.65304	0.0019937	rpl35
ENSDARG00000035860	1.64058	0.00503708	rps28
ENSDARG00000058105	1.63247	0.00185183	rpl36a
ENSDARG00000053058	1.63051	0.00855556	rps11
ENSDARG00000057853	1.62568	0.00995706	atp6v0ca
ENSDARG00000040988	1.61339	0.00539376	tpi1b
ENSDARG00000025073	1.60689	0.00224363	rpl18a
ENSDARG00000023298	1.60527	0.00597684	rps27.1
ENSDARG00000046157	1.57696	0.00542156	RPS17 (2 of 2)
ENSDARG00000039007	1.4136	0.00942359	eno3
ENSDARG00000095556	-2.30252	3.54686e-05	zgc:77650
ENSDARG00000015887	-2.35025	0.00111099	b2ml
ENSDARG00000029688	-2.35969	0.0062827	mcm5
ENSDARG00000063910	-2.41303	4.92069e-05	mt-atp8
ENSDARG00000009978	-2.42926	0.00315553	icn
ENSDARG00000087004	-2.654	0.00410067	si:ch211-122l24.4
ENSDARG00000025254	-2.65469	0.00247057	s100a10b
ENSDARG00000003216	-2.67438	0.000717231	anxa2a
ENSDARG00000063922	-2.95919	1.29509e-05	mt-nd6
ENSDARG00000053136	-3.12947	8.52984e-06	b2m
ENSDARG00000088673	-3.14446	1.27331e-05	CT956064.5
ENSDARG00000081368	-3.184	0.000312482	SNORD52
ENSDARG00000063916	-3.25295	4.99626e-07	mt-nd4l
ENSDARG00000070266	-3.36131	2.70311e-05	spock3
ENSDARG00000063921	-3.55892	4.97143e-16	mt-nd5
ENSDARG00000063911	-3.62164	5.86873e-20	mt-atp6
ENSDARG00000036628	-3.65737	1.10186e-05	cd74b
ENSDARG00000045141	-3.8609	1.76965e-06	aqp8a.1
ENSDARG00000084962	-3.86913	3.27494e-08	BX296557.2
ENSDARG00000082122	-3.90406	1.56064e-06	U1
ENSDARG00000063899	-3.94371	1.48171e-21	mt-nd2
ENSDARG00000063905	-3.9464	5.13587e-23	mt-co1
ENSDARG00000063924	-3.96065	1.29991e-22	mt-cyb
ENSDARG00000082787	-4	7.78834e-07	5S_rRNA
ENSDARG00000063917	-4.02898	4.37746e-23	mt-nd4
ENSDARG00000063895	-4.2332	1.8704e-23	mt-nd1
ENSDARG00000063912	-4.23444	2.11744e-25	mt-co3
ENSDARG00000089362	-4.24323	1.46169e-08	grn1
ENSDARG00000063908	-4.36161	8.27151e-27	mt-co2
ENSDARG00000092191	-4.42231	1.6414e-08	si:dkey-238c7.13
ENSDARG00000070212	-4.45517	9.18799e-23	zgc:158463
ENSDARG00000096144	-4.55459	3.74828e-09	si:dkey-196n19.8
ENSDARG00000091334	-4.57122	9.09684e-14	BX511252.1
ENSDARG00000009087	-4.68403	8.90627e-10	cd74a
ENSDARG00000081369	-4.85236	1.22406e-11	AC024175.9
ENSDARG00000080128	-4.92656	6.28174e-11	AC024175.1
ENSDARG00000090174	-5.05337	1.53942e-11	SLC39A14
ENSDARG00000083310	-5.27777	8.26093e-13	dre-mir-146a
ENSDARG00000081938	-5.37299	3.1081e-13	AC024175.13
ENSDARG00000063914	-5.57823	3.93592e-31	mt-nd3
ENSDARG00000082753	-5.78322	5.30287e-35	AC024175.17

## Sheet: Cl8vsCl6
Row.names	log2FoldChange	padj	Associated.Gene.Name
ENSDARG00000090637	6.53916	8.82795e-35	myh6
ENSDARG00000042018	6.20685	3.57702e-35	fhl2a
ENSDARG00000089769	5.58769	2.63882e-23	hapln1a
ENSDARG00000013317	5.41207	3.34407e-25	pygmb
ENSDARG00000052960	5.3635	1.38024e-49	nppa
ENSDARG00000033201	5.33769	4.69143e-30
ENSDARG00000037539	5.11422	7.32065e-19	tnnc1b
ENSDARG00000003081	5.07248	1.22083e-20	mybphb
ENSDARG00000041257	4.87011	9.83565e-18	smtnl1
ENSDARG00000075557	4.82134	3.62498e-16	apcdd1l
ENSDARG00000019995	4.79796	3.69718e-17	bmp4
ENSDARG00000037840	4.68523	3.46854e-15	actc1b
ENSDARG00000052708	4.66961	6.22164e-35	tnni1b
ENSDARG00000036558	4.65122	2.17062e-18	col18a1
ENSDARG00000087636	4.65122	2.17062e-18	si:dkeyp-86f7.3
ENSDARG00000053279	4.63212	9.63127e-17	apln
ENSDARG00000079564	4.61363	2.02741e-29	vmhc
ENSDARG00000005150	4.60204	3.69718e-17	tbx20
ENSDARG00000069912	4.59042	1.80137e-14	hmga2
ENSDARG00000035322	4.5472	3.46854e-15	myh7bb
ENSDARG00000026531	4.541	2.73089e-20	alcama
ENSDARG00000022438	4.52347	9.04427e-18	cox6a1
ENSDARG00000019949	4.50399	1.71012e-15	serpinh1b
ENSDARG00000024746	4.27066	8.0932e-19	hsp90aa1.2
ENSDARG00000015273	4.24793	4.10616e-12	alpi.1
ENSDARG00000003835	4.21915	1.49416e-12	stom
ENSDARG00000089418	4.20665	1.74332e-19	wu:fk66f10
ENSDARG00000005842	4.1982	5.90419e-14	cd9a
ENSDARG00000005560	4.1479	1.77966e-11	ywhah
ENSDARG00000038559	4.1479	1.77966e-11	h1f0
ENSDARG00000057789	4.1479	1.77966e-11	lyz
ENSDARG00000055618	4.13427	7.73263e-29	acta1b
ENSDARG00000053209	4.08149	2.02893e-12	smad6a
ENSDARG00000033009	4.04807	2.46618e-13
ENSDARG00000037978	4.02035	5.15205e-12	clec19a
ENSDARG00000017441	4.00817	1.99761e-10	mylz3
ENSDARG00000020574	3.99178	2.43232e-10	atp2a1
ENSDARG00000055381	3.9565	1.39343e-11	bambia
ENSDARG00000045180	3.93821	2.70942e-14	acta2
ENSDARG00000014571	3.93693	3.13272e-15	ctnnb1
ENSDARG00000011876	3.92427	5.49174e-10	ednraa
ENSDARG00000061603	3.92006	1.02589e-10	sorbs2b
ENSDARG00000011459	3.91679	2.47641e-11	gsna
ENSDARG00000016153	3.90487	1.25145e-10	dag1
ENSDARG00000095273	3.86595	2.94617e-15	cox8a
ENSDARG00000044601	3.82118	2.70016e-14	rtn4a
ENSDARG00000056156	3.80122	4.49673e-11	NPDC1 (1 of 2)
ENSDARG00000057206	3.77897	3.22737e-09	nmt1b
ENSDARG00000015759	3.77726	6.57992e-10	tspan7
ENSDARG00000090190	3.77099	1.14357e-13	bcam
ENSDARG00000076412	3.75974	4.10934e-09	CORIN
ENSDARG00000036080	3.75916	3.9941e-16	cd81
ENSDARG00000002768	3.74024	5.15956e-09	pvalb2
ENSDARG00000004757	3.72079	1.04623e-11	ybx1
ENSDARG00000010478	3.71779	2.06313e-12	hsp90aa1.1
ENSDARG00000002791	3.71061	5.4462e-17	atp1a1a.1
ENSDARG00000044574	3.67355	2.56552e-09	rbms3
ENSDARG00000079462	3.67355	2.56552e-09
ENSDARG00000016744	3.66845	9.78322e-10	fbn2b
ENSDARG00000034470	3.66689	1.37839e-16	aldoab
ENSDARG00000002084	3.66105	1.44034e-10	lamb2
ENSDARG00000041589	3.65964	2.02893e-12	adprhl1
ENSDARG00000070835	3.6386	1.70508e-08	tnnc2
ENSDARG00000094133	3.6386	1.70508e-08	si:dkey-9i23.11
ENSDARG00000030490	3.63537	4.39885e-10	sptb
ENSDARG00000056725	3.63537	4.39885e-10	hmgb3a
ENSDARG00000037998	3.63366	3.71495e-11	flot1b
ENSDARG00000053217	3.63366	3.71495e-11	cox7a2a
ENSDARG00000040009	3.63325	1.39343e-11	palld
ENSDARG00000007818	3.62238	4.37255e-11	palm1b
ENSDARG00000071353	3.61738	2.16707e-08	AL929007.1
ENSDARG00000012625	3.61102	5.10721e-11	prkag2a
ENSDARG00000036162	3.58459	1.42008e-10	hnrnpa0b
ENSDARG00000078696	3.57556	4.06198e-16	synpo2lb
ENSDARG00000015978	3.55638	4.3299e-14	COX5B (2 of 3)
ENSDARG00000088232	3.5518	4.65282e-08	SHISA2
ENSDARG00000061688	3.54512	2.31069e-12	arvcfb
ENSDARG00000003599	3.53492	5.47977e-09	rpl3
ENSDARG00000018149	3.53329	2.96014e-10	slc38a4
ENSDARG00000026519	3.52925	5.90673e-08	ralgps2
ENSDARG00000055373	3.52925	5.90673e-08	sema3fb
ENSDARG00000060004	3.52925	5.90673e-08	fzd7a
ENSDARG00000008305	3.52902	2.8963e-09	hand2
ENSDARG00000045132	3.5242	8.7805e-10	vdac1
ENSDARG00000042535	3.52411	1.57374e-22	actc1a
ENSDARG00000002021	3.52254	2.58256e-08	pygb
ENSDARG00000056160	3.52254	2.58256e-08	hspd1
ENSDARG00000002790	3.49952	8.45268e-09	ap2m1a
ENSDARG00000089608	3.49952	8.45268e-09	ppp1cbl
ENSDARG00000011553	3.483	4.52745e-14	atp5f1
ENSDARG00000005513	3.47927	7.9866e-11	naca
ENSDARG00000043795	3.47927	7.9866e-11	arhgdia
ENSDARG00000045930	3.46453	6.37304e-09	rbpms2a
ENSDARG00000062054	3.46322	1.32217e-08	CPT1A (2 of 2)
ENSDARG00000019230	3.45972	3.07658e-11	rpl7a
ENSDARG00000058548	3.45972	3.07658e-11	bves
ENSDARG00000033589	3.44066	6.38627e-08	EPHB3 (2 of 2)
ENSDARG00000075833	3.43539	1.64274e-07	LYVE1 (2 of 2)
ENSDARG00000020610	3.43369	2.05545e-22	tnnt2a
ENSDARG00000007294	3.43307	3.14935e-11	aco2
ENSDARG00000058543	3.42599	2.07627e-08	lama5
ENSDARG00000028335	3.4242	1.78979e-10	hmga1a
ENSDARG00000092693	3.42037	4.45763e-10	tpt1
ENSDARG00000025826	3.41944	8.01627e-08	gna12a
ENSDARG00000008030	3.41508	1.85995e-14	myl9b
ENSDARG00000016476	3.4123	1.48286e-11	oaz1b
ENSDARG00000004965	3.41093	2.16297e-07	bmp5
ENSDARG00000001803	3.41072	2.30862e-09	kcnh6
ENSDARG00000013144	3.40939	8.66072e-17	atp1b1a
ENSDARG00000025581	3.39602	6.24753e-10	rpl10
ENSDARG00000016651	3.37126	8.56813e-10	znf106a
ENSDARG00000004830	3.36827	4.20183e-08	flot2a
ENSDARG00000040314	3.36075	3.67515e-07	psph
ENSDARG00000052341	3.35386	1.64047e-07	sgcb
ENSDARG00000068995	3.34913	1.99317e-09	zgc:101846
ENSDARG00000003705	3.34106	3.78746e-10	prnprs3
ENSDARG00000057147	3.31944	7.73927e-10	hadhb
ENSDARG00000033738	3.3186	5.13414e-10	zgc:153867
ENSDARG00000033683	3.30875	6.2282e-07	tpma
ENSDARG00000038881	3.30875	6.2282e-07	acaa2
ENSDARG00000077506	3.30815	8.2468e-08	tjp1a
ENSDARG00000001788	3.29529	1.14307e-12	atp5o
ENSDARG00000042708	3.28954	7.48159e-11	tuba8l
ENSDARG00000041314	3.28945	5.2672e-08	ndufb9
ENSDARG00000006120	3.28514	3.44658e-07	tbx2b
ENSDARG00000045131	3.28204	8.06669e-07	id4
ENSDARG00000056406	3.28204	8.06669e-07	bambib
ENSDARG00000011400	3.27648	1.68507e-17	tnnc1a
ENSDARG00000017775	3.26604	3.6954e-10	atp5g3a
ENSDARG00000032976	3.26559	1.39847e-22	cmlc1
ENSDARG00000031164	3.26513	2.25821e-12	tuba8l2
ENSDARG00000016875	3.26466	6.0967e-09	gys1
ENSDARG00000059815	3.23745	5.60931e-07	oaz2b
ENSDARG00000052150	3.23249	9.9397e-08	pbx4
ENSDARG00000045641	3.22707	1.41757e-06	usp3
ENSDARG00000060594	3.22388	2.18589e-07	hadhab
ENSDARG00000007320	3.21514	1.55648e-13	rpl7
ENSDARG00000040856	3.21496	6.33399e-14	ldha
ENSDARG00000036279	3.21299	2.30902e-09	lamc1
ENSDARG00000040565	3.21299	7.05586e-07	ckmb
ENSDARG00000052783	3.21299	7.05586e-07	cdc42ep3
ENSDARG00000076119	3.21299	7.05586e-07	emid1
ENSDARG00000059128	3.20836	2.48071e-10	uqcrh
ENSDARG00000052712	3.20406	8.2468e-08	suclg1
ENSDARG00000017591	3.20202	4.43267e-07	fat1a
ENSDARG00000078293	3.19756	7.10807e-10	rbm24a
ENSDARG00000045706	3.19323	1.55599e-07	tspan9b
ENSDARG00000090040	3.19323	1.55599e-07
ENSDARG00000052061	3.18812	9.0023e-07	col4a6
ENSDARG00000068385	3.18812	9.0023e-07	tpm2
ENSDARG00000089086	3.18718	8.16176e-10	MUSTN1
ENSDARG00000011538	3.17672	4.67124e-15	hspb7
ENSDARG00000008407	3.16993	4.02773e-06	tspan7b
ENSDARG00000038288	3.16281	1.18499e-06	cd151
ENSDARG00000074311	3.16281	1.18499e-06	mast2
ENSDARG00000023963	3.16274	2.01755e-19	tpm4a
ENSDARG00000043257	3.15066	6.0698e-11	ckbb
ENSDARG00000024478	3.14927	1.5509e-07	mpc2
ENSDARG00000031756	3.14684	2.22593e-10	mef2aa
ENSDARG00000039452	3.14156	1.86112e-08	hk1
ENSDARG00000010266	3.14048	5.27895e-06	igf2bp3
ENSDARG00000053254	3.14048	5.27895e-06	mylpfa
ENSDARG00000023536	3.13968	1.30458e-08	nnt
ENSDARG00000056167	3.11135	3.90887e-07	hspe1
ENSDARG00000076004	3.11111	1.08898e-06	ppp2r3b
ENSDARG00000044803	3.11042	6.80771e-06	dhrs3b
ENSDARG00000052695	3.11042	6.80771e-06	nr2f1a
ENSDARG00000061923	3.11042	6.80771e-06	amotl2a
ENSDARG00000058128	3.10724	2.70016e-14	msna
ENSDARG00000039997	3.10135	2.83787e-09	ptp4a3
ENSDARG00000002552	3.09231	2.92867e-07	mapkapk2a
ENSDARG00000068992	3.09058	1.53867e-15	hspa8
ENSDARG00000045064	3.08082	2.94085e-09	ablim1b
ENSDARG00000035005	3.0686	6.15015e-07	bag2
ENSDARG00000071691	3.04949	1.47418e-08	uqcrc2b
ENSDARG00000045230	3.04852	4.61231e-09	cox6b1
ENSDARG00000012395	3.04836	1.17552e-05	mmp13a
ENSDARG00000086645	3.04836	1.17552e-05	hs3st3b1b
ENSDARG00000089507	3.04674	7.69893e-07	ugt1b5
ENSDARG00000006497	3.04104	1.26447e-08	rtn1a
ENSDARG00000014915	3.04001	2.19302e-07	ndufab1b
ENSDARG00000070475	3.03896	2.27505e-06	khdrbs1b
ENSDARG00000042210	3.03161	3.86796e-08	sema3ab
ENSDARG00000008982	3.02873	3.43491e-10	casq2
ENSDARG00000025566	3.02641	7.28688e-13	slc25a3b
ENSDARG00000092035	3.02591	5.5697e-08	si:ch211-156j16.1
ENSDARG00000052304	3.01648	1.73509e-08	uqcrc1
ENSDARG00000044083	3.0163	1.57194e-05	peli1b
ENSDARG00000060542	3.0163	1.57194e-05	LGR4
ENSDARG00000020395	3.01409	2.91999e-06	mical2b
ENSDARG00000032102	3.0127	6.7649e-07	prdx3
ENSDARG00000045948	3.0127	6.7649e-07	cap2
ENSDARG00000007526	3.0127	6.7649e-07	ndufs2
ENSDARG00000020261	3.00405	2.04214e-08	rab2a
ENSDARG00000046004	3.00201	1.23309e-06	capzb
ENSDARG00000013623	3.00096	7.51334e-12	vdac2
ENSDARG00000012144	3.00084	5.85288e-06	emc7
ENSDARG00000078670	3.00084	5.85288e-06	tgfbr3
ENSDARG00000024276	2.99825	1.18485e-08	PCBP4
ENSDARG00000056119	2.99284	8.81273e-11	eef1g
ENSDARG00000015918	2.99208	8.3314e-07	dlat
ENSDARG00000039347	2.98691	9.79809e-12	rps24
ENSDARG00000045514	2.98407	2.68329e-11	atp5c1
ENSDARG00000029439	2.97895	9.46637e-16	atp2a2a
ENSDARG00000037860	2.97791	1.02589e-10	cox6b2
ENSDARG00000077407	2.97199	7.69306e-06	C19H18orf21 (2 of 2)
ENSDARG00000003016	2.97152	2.91164e-15	eef2b
ENSDARG00000031228	2.96708	1.33635e-09	podxl
ENSDARG00000013078	2.96683	3.10814e-09	ywhaba
ENSDARG00000020197	2.96487	4.33059e-10	rpl5a
ENSDARG00000035741	2.96302	4.70019e-06	slc25a11
ENSDARG00000019181	2.96035	1.07746e-11	rpsa
ENSDARG00000017014	2.95584	2.03244e-06	ywhae2
ENSDARG00000051748	2.95584	2.03244e-06	ccnd2a
ENSDARG00000015156	2.94996	2.76068e-05	fbln2
ENSDARG00000024047	2.94996	2.76068e-05	tmem38a
ENSDARG00000077736	2.94996	2.76068e-05	CPLX1 (2 of 2)
ENSDARG00000091550	2.94996	2.76068e-05
ENSDARG00000009830	2.94644	3.47083e-10	hdlbpa
ENSDARG00000055678	2.9463	1.08127e-07	akap12b
ENSDARG00000018693	2.94595	9.78322e-10	cdh2
ENSDARG00000095921	2.9444	1.56823e-08	si:ch1073-325m22.2
ENSDARG00000044093	2.94323	2.30982e-09	rpl13a
ENSDARG00000008880	2.94254	1.01023e-05	usp28
ENSDARG00000056563	2.93678	6.02956e-06	ppargc1b
ENSDARG00000079784	2.93678	6.02956e-06	TMEM71
ENSDARG00000042213	2.93218	2.63401e-06	si:ch211-233h19.2
ENSDARG00000020893	2.92389	2.56552e-09	slc25a22
ENSDARG00000003035	2.92265	5.46977e-07	hspa9
ENSDARG00000014796	2.91561	3.71821e-05	wnt11r
ENSDARG00000074502	2.91248	1.33848e-05	zmiz1a
ENSDARG00000005359	2.91007	7.76267e-06	sucla2
ENSDARG00000056008	2.90156	2.22593e-10	atp5g1
ENSDARG00000038075	2.89954	3.48173e-08	cyc1
ENSDARG00000044562	2.88945	1.02934e-10	cycsb
ENSDARG00000071498	2.88934	1.63897e-10	fhl1a
ENSDARG00000000103	2.88677	1.18883e-07	myh10
ENSDARG00000030440	2.88618	2.97223e-07	zgc:136474
ENSDARG00000042469	2.88542	8.06669e-07	ndufa12
ENSDARG00000012914	2.88437	2.66403e-06	arhgef4
ENSDARG00000018881	2.88369	4.23965e-06	apobec2a
ENSDARG00000013333	2.88285	1.00054e-05	ndufa10
ENSDARG00000035682	2.88285	1.00054e-05	ltbp3
ENSDARG00000055647	2.88179	1.76413e-05	ftr82
ENSDARG00000032234	2.88042	4.96969e-05	wnt2bb
ENSDARG00000035831	2.88042	4.96969e-05	gata6
ENSDARG00000061057	2.88042	4.96969e-05	cyhr1
ENSDARG00000035136	2.87787	1.12404e-08	sepw1
ENSDARG00000014313	2.87434	8.51521e-08	atp5j
ENSDARG00000053485	2.86979	3.63227e-07	aldh6a1
ENSDARG00000069608	2.86612	2.4026e-10	palm2
ENSDARG00000035329	2.86183	3.31531e-06	capns1a
ENSDARG00000040621	2.86183	3.31531e-06	lrrc32
ENSDARG00000058656	2.86037	2.19917e-11	desma
ENSDARG00000054848	2.85881	8.27639e-06	pdk4
ENSDARG00000074321	2.8551	1.29439e-05	tead3a
ENSDARG00000020377	2.85042	2.36671e-05	eif4g2a
ENSDARG00000059738	2.85042	2.36671e-05	ptprsa
ENSDARG00000063509	2.85042	2.36671e-05	lrrc58b
ENSDARG00000008433	2.8472	1.23309e-06	unc45b
ENSDARG00000002912	2.84435	6.65249e-05	adipor1a
ENSDARG00000013655	2.84435	6.65249e-05	tpd52l2b
ENSDARG00000030786	2.84435	6.65249e-05	mpi
ENSDARG00000075542	2.84435	6.65249e-05	zfhx4
ENSDARG00000010149	2.84421	3.10881e-12	atp5a1
ENSDARG00000052746	2.83893	4.16205e-06	grina
ENSDARG00000055996	2.83788	7.62099e-08	rps8a
ENSDARG00000028106	2.8335	1.04633e-05	glrx
ENSDARG00000035519	2.8335	1.04633e-05	histh1l
ENSDARG00000029764	2.82681	1.67305e-05	mef2ca
ENSDARG00000005451	2.8222	3.45135e-06	gdi2
ENSDARG00000059933	2.8222	3.45135e-06	ppap2b
ENSDARG00000017821	2.81836	3.16619e-05	gata5
ENSDARG00000036438	2.81314	4.21352e-07	ndufv1
ENSDARG00000068572	2.81314	4.21352e-07	slc16a1
ENSDARG00000092553	2.80821	5.65369e-08	slc25a5
ENSDARG00000017728	2.80735	9.04239e-05	phb2b
ENSDARG00000053444	2.80735	9.04239e-05	ube2a
ENSDARG00000076667	2.80637	6.17523e-10	ccng1
ENSDARG00000055064	2.80411	9.61149e-08	prdx5
ENSDARG00000070670	2.80335	2.53988e-07	crip2
ENSDARG00000062416	2.80004	6.93244e-09	scn4ba
ENSDARG00000016393	2.79563	1.57386e-06	arf1l
ENSDARG00000057414	2.79201	6.65213e-06	phb
ENSDARG00000087504	2.78603	4.23132e-11	CABZ01045618.2
ENSDARG00000004906	2.78557	6.64907e-05	stip1
ENSDARG00000029452	2.78557	6.64907e-05	neurl1b
ENSDARG00000037997	2.78557	6.64907e-05	tubb5
ENSDARG00000019096	2.78337	3.57649e-17	myl7
ENSDARG00000042644	2.77881	5.35684e-06	sod2
ENSDARG00000070083	2.77386	4.34858e-13	ATP5B
ENSDARG00000041974	2.76939	0.000121723	BRK1
ENSDARG00000052842	2.76939	0.000121723	ppifb
ENSDARG00000037488	2.76851	2.85297e-05	canx
ENSDARG00000079687	2.76796	8.38271e-06	rnf10
ENSDARG00000012892	2.75479	2.17596e-05	ammecr1
ENSDARG00000034541	2.75202	8.7382e-05	tgfbr2
ENSDARG00000089016	2.75202	8.7382e-05	mapkapk3
ENSDARG00000078989	2.75141	8.22486e-07	alpk3a
ENSDARG00000019367	2.74697	3.65188e-06	tgfb3
ENSDARG00000036371	2.74676	6.83915e-10	acta1a
ENSDARG00000018303	2.74475	5.14987e-07	etv4
ENSDARG00000026166	2.74351	1.05974e-05	emilin1b
ENSDARG00000027734	2.74351	1.05974e-05	srsf5b
ENSDARG00000093448	2.74351	1.05974e-05	mpc1
ENSDARG00000046119	2.74056	7.19889e-11	rps3
ENSDARG00000010113	2.73868	2.97295e-06	ndufb8
ENSDARG00000005840	2.73846	3.7383e-05	got2b
ENSDARG00000011498	2.73846	3.7383e-05	si:ch211-212o1.2
ENSDARG00000034268	2.73846	3.7383e-05	slit3
ENSDARG00000041619	2.73399	4.19786e-10	gnb2l1
ENSDARG00000041065	2.73173	5.01558e-11	hspb1
ENSDARG00000013343	2.73039	0.000160604	kif26ba
ENSDARG00000030913	2.73039	0.000160604	cluha
ENSDARG00000006691	2.72973	6.10431e-07	rpl12
ENSDARG00000051762	2.72757	2.76068e-05	DNAJA4
ENSDARG00000054817	2.72606	4.5586e-06	ppp1r14c
ENSDARG00000076075	2.72009	6.97612e-08	myh7ba
ENSDARG00000033184	2.71918	3.58059e-06	prkar2aa
ENSDARG00000021184	2.71863	1.35653e-05	rbfox1l
ENSDARG00000042533	2.71863	1.35653e-05	gstm
ENSDARG00000059304	2.71863	1.35653e-05	chchd2
ENSDARG00000088318	2.71767	0.000114305	ubap2
ENSDARG00000092659	2.71767	0.000114305	ppp3r1a
ENSDARG00000006290	2.7132	3.0632e-06	ndufs5
ENSDARG00000086933	2.70776	4.93726e-05	tnni3k
ENSDARG00000089302	2.70485	5.70252e-06	hnrnpa0a
ENSDARG00000056929	2.69982	3.58143e-05	kdm6bb
ENSDARG00000054907	2.69942	4.41909e-06	cox7a3
ENSDARG00000009727	2.69332	1.73311e-05	twf2b
ENSDARG00000012060	2.69032	0.000218714	thbs3b
ENSDARG00000070843	2.69032	0.000218714	ARID3A
ENSDARG00000092498	2.69032	0.000218714	si:dkeyp-46h3.2
ENSDARG00000010132	2.68248	0.000146899	dacha
ENSDARG00000014806	2.68248	0.000146899	ptplb
ENSDARG00000017891	2.68248	0.000146899	tcp1
ENSDARG00000062646	2.68248	0.000146899	tet3
ENSDARG00000091419	2.68248	0.000146899	nrarpa
ENSDARG00000061272	2.68248	0.000146899	BX294434.1
ENSDARG00000068436	2.68158	2.06019e-07
ENSDARG00000035327	2.67954	4.63815e-12	ckma
ENSDARG00000012709	2.67938	5.43609e-06	agla
ENSDARG00000089913	2.67938	5.43609e-06	cacna1g
ENSDARG00000009594	2.67639	6.4919e-05	nr1d2b
ENSDARG00000052856	2.67578	4.81049e-07	khdrbs1a
ENSDARG00000012409	2.67298	2.54948e-06	rnf207b
ENSDARG00000079388	2.67298	2.54948e-06	agrn
ENSDARG00000005774	2.66425	1.62787e-05	pl10
ENSDARG00000037266	2.66401	8.85562e-07	myoz2b
ENSDARG00000015862	2.66198	1.26447e-08	rpl5b
ENSDARG00000053222	2.65906	6.68461e-06	asb5b
ENSDARG00000018306	2.65087	1.22436e-06	srl
ENSDARG00000039515	2.65087	1.22436e-06	atf4b1
ENSDARG00000018025	2.64909	0.00029637	tbx2a
ENSDARG00000027109	2.64909	0.00029637	zfr
ENSDARG00000032532	2.64909	0.00029637	arpp19a
ENSDARG00000052063	2.64909	0.00029637	col4a5
ENSDARG00000054274	2.64909	0.00029637	pcdh10a
ENSDARG00000069397	2.64641	0.000194367	zswim8
ENSDARG00000074597	2.64641	0.000194367	lzts2a
ENSDARG00000058693	2.6353	1.2365e-06	cast
ENSDARG00000019202	2.63093	4.07166e-09	ldb3b
ENSDARG00000021113	2.6199	3.06989e-06	ptmaa
ENSDARG00000031819	2.61754	1.01767e-05	eif4ebp2
ENSDARG00000011841	2.61478	7.92529e-08	atp5l
ENSDARG00000014248	2.61461	3.6843e-05	pdlim3b
ENSDARG00000026908	2.61461	3.6843e-05	tmed2
ENSDARG00000061187	2.61461	3.6843e-05	cbx5
ENSDARG00000005232	2.61323	7.55814e-05	ccdc85ca
ENSDARG00000016676	2.61323	7.55814e-05	gnao1a
ENSDARG00000006260	2.61238	2.30126e-07	tuba8l4
ENSDARG00000076836	2.61154	0.000112537	gpx4b
ENSDARG00000039041	2.61154	0.000112537	sfrp5
ENSDARG00000045401	2.61154	0.000112537	mllt10
ENSDARG00000026712	2.60942	0.000256426	rab5c
ENSDARG00000046106	2.60942	0.000256426	rab10
ENSDARG00000088449	2.60942	0.000256426	wu:fb55g09
ENSDARG00000069105	2.60942	0.000256426	fgfr4
ENSDARG00000083950	2.60892	7.88029e-07	snoU83B
ENSDARG00000011233	2.60666	0.000406265	pcyt1aa
ENSDARG00000025420	2.60666	0.000406265	fzd5
ENSDARG00000037789	2.60666	0.000406265	pvalb1
ENSDARG00000068680	2.60666	0.000406265	ctrl
ENSDARG00000075467	2.60666	0.000406265	shisa3
ENSDARG00000057317	2.59865	5.1457e-07	nexn
ENSDARG00000079193	2.5974	5.82207e-07	ptmab
ENSDARG00000007960	2.59382	2.46979e-05	hnrnpaba
ENSDARG00000039576	2.58825	1.07216e-08	fstl1b
ENSDARG00000045490	2.58739	4.74924e-05	NDUFB2
ENSDARG00000074858	2.58739	4.74924e-05	STARD7
ENSDARG00000042905	2.58257	4.64857e-09	rpl10a
ENSDARG00000037867	2.57864	1.48301e-06	si:ch211-194i10.5
ENSDARG00000030139	2.57799	0.000146863	sdhdb
ENSDARG00000022684	2.5747	6.7649e-07	fkbp1aa
ENSDARG00000056427	2.57145	0.000342413	auts2
ENSDARG00000038608	2.56663	6.33634e-06	sdhc
ENSDARG00000051783	2.56324	3.47083e-10	rplp0
ENSDARG00000055562	2.56266	8.16103e-06	mtpn
ENSDARG00000021346	2.56258	7.77481e-07	pdhb
ENSDARG00000045914	2.55964	9.06247e-05	si:ch211-51e12.7
ENSDARG00000057167	2.55293	1.94823e-05	eif4g2b
ENSDARG00000030012	2.55248	0.000125967	lrrfip1a
ENSDARG00000033614	2.55248	0.000125967	rasgef1ba
ENSDARG00000038028	2.55248	0.000125967	ndufa6
ENSDARG00000021864	2.55221	3.51325e-10	rplp1
ENSDARG00000003795	2.5484	6.25753e-10	IDH2
ENSDARG00000062326	2.54689	3.80959e-05	zgc:158409
ENSDARG00000019332	2.54557	3.45135e-06	C24H11orf65
ENSDARG00000014690	2.54372	7.97214e-10	rps4x
ENSDARG00000035596	2.54364	0.000192364	ISCU (2 of 2)
ENSDARG00000055377	2.54364	0.000192364	gnb5b
ENSDARG00000071378	2.54364	0.000192364	C22H19orf70
ENSDARG00000021372	2.5398	5.23892e-05	tob1b
ENSDARG00000067975	2.5398	5.23892e-05	atpif1a
ENSDARG00000043453	2.53791	7.00871e-09	rps5
ENSDARG00000011405	2.53373	4.37e-09	rps9
ENSDARG00000011496	2.53245	0.000452841	ppm1bb
ENSDARG00000059774	2.53245	0.000452841	dub
ENSDARG00000068432	2.53245	0.000452841	wu:fb17g07
ENSDARG00000020876	2.53136	0.000114352	PDK2 (1 of 2)
ENSDARG00000042777	2.53136	0.000114352	ndufa11
ENSDARG00000090973	2.53073	2.43313e-05	AL929204.1
ENSDARG00000068434	2.53033	9.22816e-06
ENSDARG00000013605	2.52112	0.000159617	atp1b2a
ENSDARG00000035423	2.52112	0.000159617	zgc:123194
ENSDARG00000003684	2.51785	0.000789542	obsl1a
ENSDARG00000004588	2.51785	0.000789542	sox4a
ENSDARG00000078523	2.51785	0.000789542	ddr1
ENSDARG00000008292	2.51661	2.22693e-05	eif2s3
ENSDARG00000029150	2.5113	1.33186e-10	hsp90ab1
ENSDARG00000006408	2.50845	0.000254562	hmgb3b
ENSDARG00000043154	2.5025	0.000144579	ucp2
ENSDARG00000086461	2.4984	5.99887e-05	fundc2
ENSDARG00000068940	2.49567	5.82207e-07	atp5ib
ENSDARG00000023988	2.49238	0.000609645	dctn4
ENSDARG00000077095	2.49238	0.000609645	HIPK1 (2 of 2)
ENSDARG00000006242	2.48905	0.000206852	ptp4a1
ENSDARG00000030307	2.48905	0.000206852	hspa12b
ENSDARG00000040031	2.48905	0.000206852	tardbp
ENSDARG00000070844	2.48905	0.000206852	gamt
ENSDARG00000019778	2.48899	6.08809e-08	rps6
ENSDARG00000014433	2.48863	3.22331e-06	myl12.1
ENSDARG00000045279	2.48686	8.52752e-05	rsu1
ENSDARG00000043665	2.48529	3.77052e-05	glrx5
ENSDARG00000006514	2.48249	6.80771e-06	her6
ENSDARG00000015490	2.47534	7.3554e-08	rpl24
ENSDARG00000059259	2.47449	6.61603e-06	pabpc4
ENSDARG00000057484	2.47306	0.000182241	srsf2a
ENSDARG00000005541	2.47131	0.00105814	wif1
ENSDARG00000008816	2.47131	0.00105814	glud1a
ENSDARG00000005578	2.46628	8.14312e-06	ugp2a
ENSDARG00000035692	2.46369	3.62283e-08	rps3a
ENSDARG00000042874	2.46281	1.58613e-06	phlda2
ENSDARG00000024143	2.46202	4.74924e-05	mgst3
ENSDARG00000044636	2.46202	4.74924e-05	tomm20b
ENSDARG00000026595	2.45963	0.000108116	pafah1b1b
ENSDARG00000069100	2.45963	0.000108116	aldh9a1a.1
ENSDARG00000014573	2.45626	0.000267911	ghitm
ENSDARG00000036489	2.45626	0.000267911	MAF1
ENSDARG00000078318	2.45626	0.000267911	tmod1
ENSDARG00000012987	2.45488	2.01402e-05	gpia
ENSDARG00000087665	2.45381	2.97223e-07	hspb12
ENSDARG00000032970	2.45275	1.00221e-08	cox4i1
ENSDARG00000003109	2.452	4.15242e-05	rcan1a
ENSDARG00000004342	2.45115	0.000809476	srsf11
ENSDARG00000004754	2.45115	0.000809476	hspa4a
ENSDARG00000014106	2.45115	0.000809476	cfl2
ENSDARG00000014554	2.45115	0.000809476	ppp1r3cb
ENSDARG00000015627	2.45115	0.000809476	rgs6
ENSDARG00000020048	2.45115	0.000809476	map1lc3b
ENSDARG00000037388	2.45115	0.000809476	dtnba
ENSDARG00000045461	2.45115	0.000809476	eci2
ENSDARG00000052702	2.45115	0.000809476	capn1a
ENSDARG00000061478	2.45115	0.000809476	igf2bp1
ENSDARG00000070043	2.45115	0.000809476	dars
ENSDARG00000075433	2.44718	4.96342e-07	CR847973.1
ENSDARG00000045302	2.44342	4.8901e-07	smpx
ENSDARG00000039392	2.443	0.000229566	wnk1b
ENSDARG00000076815	2.443	0.000229566	eif3s10
ENSDARG00000037350	2.43615	5.61495e-08	rpl9
ENSDARG00000021938	2.43539	0.000685347	smad9
ENSDARG00000043467	2.43539	2.45704e-05	ndufb11
ENSDARG00000089875	2.43539	0.000685347	si:ch211-226o13.2
ENSDARG00000034291	2.4333	1.15214e-05	rpl37
ENSDARG00000090697	2.4333	1.15214e-05	eif3ea
ENSDARG00000043835	2.43189	0.000136177	rab3ab
ENSDARG00000027600	2.4309	5.46465e-07	pdlim5b
ENSDARG00000029500	2.42752	4.74784e-08	rpl34
ENSDARG00000003695	2.42567	1.47484e-06	vdac3
ENSDARG00000001710	2.42321	0.00144246	flot1a
ENSDARG00000010423	2.42321	0.00144246	npsn
ENSDARG00000011673	2.42321	0.00144246	si:ch211-246m6.5
ENSDARG00000015201	2.42321	0.00144246	pcmt
ENSDARG00000026482	2.42321	0.00144246	arhgap12b
ENSDARG00000041878	2.42321	0.00144246	rab11ba
ENSDARG00000043944	2.42321	0.00144246	etfa
ENSDARG00000045146	2.42321	0.00144246	tomm22
ENSDARG00000058949	2.42321	0.00144246	SPIN1
ENSDARG00000073731	2.42321	0.00144246	CR376738.1
ENSDARG00000075713	2.42321	0.00144246	shox2
ENSDARG00000075978	2.42321	0.00144246	pcdh1gc5
ENSDARG00000077083	2.42321	0.00144246	AVPR1A (2 of 2)
ENSDARG00000078680	2.42321	0.00144246	vcana
ENSDARG00000035043	2.42271	0.000349089	pfdn5
ENSDARG00000044669	2.42271	0.000349089	hp1bp3
ENSDARG00000057454	2.42271	0.000349089	immt
ENSDARG00000044153	2.42245	0.000117032	ppp1cb
ENSDARG00000023290	2.41497	1.31762e-07	fabp3
ENSDARG00000032049	2.4123	0.000293288	enah
ENSDARG00000070161	2.4123	0.000293288	vamp3
ENSDARG00000087803	2.4123	0.000293288	NDUFC2
ENSDARG00000005791	2.41093	3.63227e-07	rpl28
ENSDARG00000004861	2.40872	0.001081	esrrga
ENSDARG00000058297	2.40872	0.001081	timm13
ENSDARG00000078026	2.40872	0.001081	zcchc24
ENSDARG00000027316	2.40726	6.37185e-05	tcp11l2
ENSDARG00000092873	2.40647	2.68211e-06	zgc:193541
ENSDARG00000003706	2.40436	2.50418e-05	ryr2b
ENSDARG00000013351	2.40422	1.44544e-07	cirbp
ENSDARG00000009789	2.4036	0.00017094	sgcd
ENSDARG00000012244	2.39955	1.65124e-05	ube2e3
ENSDARG00000023190	2.39742	0.000881779	kpna4
ENSDARG00000035838	2.39742	0.000881779	ostc
ENSDARG00000037009	2.39742	0.000881779	banf1
ENSDARG00000038228	2.39742	0.000881779	sepw2a
ENSDARG00000054355	2.39742	0.000881779	dcaf7
ENSDARG00000054723	2.39742	0.000881779	PDE4DIP
ENSDARG00000056964	2.39742	0.000881779	ilk
ENSDARG00000060065	2.39742	0.000881779	UBAP2 (1 of 2)
ENSDARG00000069940	2.39742	0.000881779	zgc:158309
ENSDARG00000010784	2.39622	0.000146032	ppp1r12a
ENSDARG00000021257	2.38836	0.000452841	eif3d
ENSDARG00000029472	2.38836	0.000452841	mllt4
ENSDARG00000058088	2.38836	0.000452841	aifm1
ENSDARG00000060841	2.38836	0.000452841	pik3c2a
ENSDARG00000075758	2.38836	0.000452841	ywhabb
ENSDARG00000095897	2.38119	6.57081e-06	atp5e
ENSDARG00000009447	2.3811	5.52704e-09	atp5g3b
ENSDARG00000005576	2.38094	0.000373822	mphosph8
ENSDARG00000015472	2.38094	0.000373822	gpc4
ENSDARG00000043003	2.38094	0.000373822	pcyt2
ENSDARG00000055643	2.38094	0.000373822	cyb5a
ENSDARG00000037980	2.37953	6.89811e-05	tceb2
ENSDARG00000041754	2.37953	6.89811e-05	cct2
ENSDARG00000057556	2.37605	2.97223e-07	C21H18orf32
ENSDARG00000040334	2.37474	0.000218243	mat2aa
ENSDARG00000035056	2.37346	0.00200577	fgf13a
ENSDARG00000044691	2.37346	0.00200577	ppp1r3b
ENSDARG00000069922	2.37346	0.00200577	popdc2
ENSDARG00000070434	2.37346	0.00200577	rhov
ENSDARG00000079637	2.37346	0.00200577	alpk2
ENSDARG00000035622	2.36806	3.63023e-05	xbp1
ENSDARG00000010844	2.365	0.00144246	kras
ENSDARG00000014673	2.365	0.00144246	fzd9b
ENSDARG00000018968	2.365	0.00144246	acvr1b
ENSDARG00000044943	2.365	0.00144246	npepps
ENSDARG00000070922	2.36109	9.72834e-05	cnbpb
ENSDARG00000008255	2.35842	0.00114378	cnot6
ENSDARG00000039162	2.35842	0.00114378	rhebl1
ENSDARG00000052178	2.35842	0.00114378	eif2s1b
ENSDARG00000060106	2.35842	0.00114378	crb2a
ENSDARG00000075801	2.35842	0.00114378	EIF4G1 (2 of 3)
ENSDARG00000011564	2.35767	8.52752e-05	sfpq
ENSDARG00000056186	2.35767	8.52752e-05	eif5a2
ENSDARG00000000019	2.35317	0.000602907	ube2h
ENSDARG00000032614	2.35317	0.000602907	msi2b
ENSDARG00000052958	2.35249	3.26373e-08	BX323876.2
ENSDARG00000020008	2.34888	0.00047635	vcp
ENSDARG00000023472	2.34888	0.00047635	ctnnb2
ENSDARG00000031317	2.34888	0.00047635	ppdpfb
ENSDARG00000061100	2.34888	0.00047635	nars
ENSDARG00000010717	2.3453	0.00027775	chchd10
ENSDARG00000022013	2.34204	1.60539e-05	lama2
ENSDARG00000089920	2.33969	0.000195506	CU571255.1
ENSDARG00000055075	2.33548	0.000104208	svila
ENSDARG00000088030	2.33363	2.30126e-07	rpl35a
ENSDARG00000057571	2.33221	5.81788e-05	pgam2
ENSDARG00000015128	2.33186	6.7649e-07	rpl27
ENSDARG00000054191	2.32975	2.75704e-06	pgk1
ENSDARG00000077777	2.32871	1.03282e-10	tmsb4x
ENSDARG00000042931	2.32489	1.62787e-05	mibp2
ENSDARG00000079578	2.32464	1.32539e-07	rbpms2b
ENSDARG00000013307	2.32386	3.0597e-08	rpl19
ENSDARG00000010160	2.323	5.75355e-07	rps15a
ENSDARG00000012968	2.32193	0.00278864	rhoub
ENSDARG00000016088	2.32193	0.00278864	rtn2a
ENSDARG00000021595	2.32193	0.00278864	lhfpl3
ENSDARG00000030155	2.32193	0.00278864	ssbp3b
ENSDARG00000034771	2.32193	0.00278864	rab13
ENSDARG00000092887	2.32193	0.00278864	si:dkeyp-46h3.3
ENSDARG00000051953	2.31991	0.00194976	ythdc1
ENSDARG00000055283	2.31991	0.00194976	id2a
ENSDARG00000082123	2.31991	0.00194976	AC024175.15
ENSDARG00000089787	2.31991	0.00194976	crebzf
ENSDARG00000071196	2.31951	3.10748e-06	sdprb
ENSDARG00000032617	2.31835	0.00148058	fgfrl1a
ENSDARG00000042751	2.31835	0.00148058	riok3
ENSDARG00000056235	2.31835	0.00148058	smndc1
ENSDARG00000030560	2.3171	0.000797171	helz
ENSDARG00000044565	2.3171	0.000797171	ola1
ENSDARG00000045094	2.3171	0.000797171
ENSDARG00000017006	2.31609	0.000621129	dennd5a
ENSDARG00000057128	2.31524	0.000518053	hadhaa
ENSDARG00000040874	2.3134	0.000146899	add3a
ENSDARG00000002731	2.31294	0.000126934	sdc2
ENSDARG00000043493	2.31253	0.000113225	cltca
ENSDARG00000030602	2.30921	3.46678e-06	rps19
ENSDARG00000059654	2.29261	7.49995e-05	eif3ba
ENSDARG00000028889	2.291	0.000136177	ndufb10
ENSDARG00000039887	2.291	0.000136177	c1qbp
ENSDARG00000058365	2.29003	0.000152841	hspb8
ENSDARG00000016160	2.28769	0.000298434	gmpr
ENSDARG00000034897	2.28568	2.27365e-07	rps10
ENSDARG00000069404	2.28393	1.86112e-08	si:ch211-260o22.1
ENSDARG00000025635	2.28361	3.63227e-07	atp5h
ENSDARG00000019644	2.28263	1.33247e-07	ldhba
ENSDARG00000009585	2.28253	0.000804598	papola
ENSDARG00000027899	2.28253	0.000804598	shfm1
ENSDARG00000059791	2.28253	0.000804598	dad1
ENSDARG00000086611	2.28253	0.000804598	BCKDHB (2 of 2)
ENSDARG00000014867	2.28165	6.80556e-08	rpl8
ENSDARG00000010052	2.28011	0.00102565	ndrg3b
ENSDARG00000014572	2.28011	0.00102565	chpt1
ENSDARG00000057026	2.27896	3.14703e-05	ran
ENSDARG00000008678	2.27712	0.00196426	snx3
ENSDARG00000058158	2.27712	0.00196426	trim55b
ENSDARG00000075325	2.27712	0.00196426	mrpl16
ENSDARG00000009040	2.27337	0.00262904	si:ch73-141c7.1
ENSDARG00000015310	2.27337	0.00262904	pitpnbl
ENSDARG00000032919	2.27337	0.00262904	chchd3
ENSDARG00000040095	2.27337	0.00262904	BX321921.1
ENSDARG00000040374	2.27337	0.00262904	tmem182
ENSDARG00000056490	2.27337	0.00262904	SSBP4 (2 of 2)
ENSDARG00000057805	2.27337	0.00262904	mrpl28
ENSDARG00000058354	2.27337	0.00262904	selt1a
ENSDARG00000071547	2.27337	0.00262904	CABZ01047562.1
ENSDARG00000077226	2.27337	0.00262904	smarca4
ENSDARG00000053484	2.27124	0.000104004	syne2b
ENSDARG00000043066	2.26849	0.00622887	nog2
ENSDARG00000070164	2.26849	0.00622887	ubr2
ENSDARG00000078741	2.26849	0.00622887	FRMD1 (1 of 2)
ENSDARG00000093120	2.26849	0.00622887	si:dkey-117m1.4
ENSDARG00000054864	2.26459	3.32321e-05	aplp2
ENSDARG00000039256	2.26097	0.000373822	speg
ENSDARG00000021195	2.25851	6.20268e-05	st8sia6
ENSDARG00000007791	2.25739	0.000452841	ppp2r1a
ENSDARG00000042502	2.25739	0.000452841	h2afvb
ENSDARG00000058231	2.25739	0.000452841	nt5c2b
ENSDARG00000077383	2.25739	0.000452841	anxa11a
ENSDARG00000038577	2.25674	1.32633e-06	cox6c
ENSDARG00000003032	2.25606	9.65982e-05	eif4a1b
ENSDARG00000006316	2.25606	3.22331e-06	rpl23a
ENSDARG00000034270	2.25606	9.65982e-05	ogdha
ENSDARG00000037962	2.24818	0.00102252	psmb7
ENSDARG00000068265	2.24818	0.00102252	tomm5
ENSDARG00000040778	2.24694	0.000197143	ralba
ENSDARG00000030236	2.24214	0.00134362	tmem30aa
ENSDARG00000043484	2.24214	0.00134362	ube2d2
ENSDARG00000045658	2.24214	0.00134362	msrb3
ENSDARG00000068013	2.24214	0.00134362	purbb
ENSDARG00000077437	2.24214	0.00134362
ENSDARG00000093058	2.24214	0.00134362	si:dkey-13i19.8
ENSDARG00000039007	2.2386	7.34336e-08	eno3
ENSDARG00000058451	2.23755	2.56906e-07	rpl6
ENSDARG00000018913	2.23469	0.00262594	hmbox1b
ENSDARG00000022682	2.23469	0.00262594	add1
ENSDARG00000042322	2.23469	0.00262594	si:dkey-177p2.6
ENSDARG00000060036	2.23469	0.00262594	aimp1
ENSDARG00000008785	2.23331	0.000130152	dldh
ENSDARG00000044521	2.23289	1.90123e-05	eef1b2
ENSDARG00000053020	2.22617	7.72507e-05	ppp2cb
ENSDARG00000001220	2.22527	0.00362537	mycbp2
ENSDARG00000002305	2.22527	0.00362537	me3
ENSDARG00000007385	2.22527	0.00362537	cct7
ENSDARG00000059699	2.22527	0.00362537	DNAJC16 (1 of 2)
ENSDARG00000063100	2.22527	0.00362537	psmd14
ENSDARG00000056322	2.2244	0.000239173	ldb3a
ENSDARG00000037259	2.22112	0.00104275	ndufb6
ENSDARG00000055837	2.22112	0.00104275	arhgef1b
ENSDARG00000067719	2.22112	0.00104275	wwtr1
ENSDARG00000070824	2.21907	0.000282347	ndufb5
ENSDARG00000067755	2.21568	1.00054e-05	ubc
ENSDARG00000003813	2.21299	0.00841055	srp54
ENSDARG00000013075	2.21299	0.00841055	mrpl11
ENSDARG00000021389	2.21299	0.00841055	jag2b
ENSDARG00000028664	2.21299	0.00841055	ahsa1
ENSDARG00000029718	2.21299	0.00841055	p2rx3b
ENSDARG00000038826	2.21299	0.00841055	jph1b
ENSDARG00000044619	2.21299	0.00132332	birc2
ENSDARG00000044852	2.21299	0.00841055	wbp2nl
ENSDARG00000052368	2.21299	0.00841055	FP102272.1
ENSDARG00000058041	2.21299	0.000153582	ndufa8
ENSDARG00000074635	2.21299	0.00841055	abca1a
ENSDARG00000075400	2.21299	0.00841055	FBXO33
ENSDARG00000077293	2.21299	0.00841055	SYNPO2L (1 of 2)
ENSDARG00000078308	2.21299	0.00841055	spry2
ENSDARG00000079572	2.21299	0.00841055	plcd3b
ENSDARG00000094554	2.21299	0.00841055	si:ch73-7i4.1
ENSDARG00000077291	2.20383	6.11339e-08	rps2
ENSDARG00000014587	2.20315	0.00173578	slc38a5b
ENSDARG00000015427	2.20315	0.00173578	hdac1
ENSDARG00000034753	2.20315	0.00173578	tspan3a
ENSDARG00000060504	2.20315	0.00173578	PFKL (2 of 2)
ENSDARG00000076821	2.20315	0.00173578	MYOM1 (2 of 2)
ENSDARG00000088440	2.20315	0.00173578	ssh2a
ENSDARG00000058603	2.2015	0.000291755	jph1a
ENSDARG00000020504	2.19462	0.000348277	h3f3a
ENSDARG00000040184	2.19462	0.000348277	syncrip
ENSDARG00000010481	2.19238	0.000186476	bzw1a
ENSDARG00000020345	2.19097	0.0034716	clasp2
ENSDARG00000035949	2.19097	0.0034716	tmem106bb
ENSDARG00000044915	2.19097	0.0034716	sfmbt1
ENSDARG00000055307	2.19097	0.0034716	sypl2a
ENSDARG00000058504	2.19097	0.0034716	ap1s2
ENSDARG00000007959	2.18833	0.00132782	hibadhb
ENSDARG00000035869	2.18833	0.00132782	azin1b
ENSDARG00000068516	2.18833	0.00132782	hapln1b
ENSDARG00000074552	2.18572	0.000220398	ndufs7
ENSDARG00000022833	2.18021	1.10584e-07	rplp2
ENSDARG00000013976	2.17858	0.000192364	anxa13
ENSDARG00000022315	2.17858	0.000192364	atp6v1g1
ENSDARG00000007682	2.17823	0.000352777	ppdpfa
ENSDARG00000028000	2.17772	0.00074098	pfkpa
ENSDARG00000009285	2.17728	2.99385e-06	rpl15
ENSDARG00000003486	2.17692	0.00167017	ppp1caa
ENSDARG00000041599	2.17692	0.00167017	zgc:91860
ENSDARG00000076177	2.17692	0.00167017	polr2a
ENSDARG00000014651	2.17552	0.00499322	svilb
ENSDARG00000016516	2.17552	0.00499322	rbm8a
ENSDARG00000035678	2.17552	0.00499322	zgc:91910
ENSDARG00000046048	2.17552	0.00499322	vapal
ENSDARG00000059575	2.17552	0.00499322	uhmk1
ENSDARG00000061093	2.17552	0.00499322	phldb1a
ENSDARG00000069066	2.17552	0.00499322	nufip2
ENSDARG00000070566	2.17552	0.00499322	pmpca
ENSDARG00000082716	2.17552	0.00499322	AC024175.16
ENSDARG00000017772	2.17462	3.75058e-06	mdh1aa
ENSDARG00000031698	2.17147	0.000222261	mylk2
ENSDARG00000023724	2.16974	0.000428628	cdc42se1
ENSDARG00000007412	2.16719	0.000916754	slc2a1b
ENSDARG00000008383	2.16719	0.000916754	arpc1a
ENSDARG00000017500	2.16719	0.000916754	rock2a
ENSDARG00000053047	2.16719	0.000916754	eif2s2
ENSDARG00000059295	2.16547	5.14576e-05	CABZ01076275.1
ENSDARG00000037746	2.1635	1.81126e-07	actb1
ENSDARG00000023145	2.16307	0.00232295	pum1
ENSDARG00000079688	2.16004	0.000755245	TNRC6A
ENSDARG00000006399	2.15855	0.000228484	ywhae1
ENSDARG00000002082	2.15528	0.0116619	ck2a1
ENSDARG00000002589	2.15528	0.0116619	mylpfb
ENSDARG00000021232	2.15528	0.0116619	nkx2.7
ENSDARG00000033655	2.15528	0.0116619	stmn1b
ENSDARG00000034933	2.15528	0.0116619	CHCHD3 (2 of 2)
ENSDARG00000037921	2.15528	0.0116619	gng13b
ENSDARG00000044362	2.15528	0.0116619	unc119b
ENSDARG00000052336	2.15528	0.0116619	ociad2
ENSDARG00000056475	2.15528	0.0116619	C2H6orf52
ENSDARG00000069361	2.15528	0.0116619	spa17
ENSDARG00000074337	2.15528	0.0116619	cbfa2t2
ENSDARG00000079097	2.15528	0.0116619	tanc2
ENSDARG00000079586	2.15528	0.0116619	gabrb2
ENSDARG00000096632	2.15528	0.0116619	si:dkey-22o12.7
ENSDARG00000040237	2.15478	0.00165601	mef2d
ENSDARG00000063572	2.15478	0.00165601	perp
ENSDARG00000021242	2.15478	0.00165601	mvp
ENSDARG00000061665	2.15478	0.00165601	hcn2b
ENSDARG00000070573	2.15478	0.00165601	mapk3
ENSDARG00000013777	2.14886	0.000906066	ppp1r13l
ENSDARG00000058463	2.14886	0.000906066	ndufab1a
ENSDARG00000021124	2.14717	3.36847e-06	cfl1
ENSDARG00000014123	2.14588	0.00467686	gspt1l
ENSDARG00000029394	2.14588	0.00467686	ilf3b
ENSDARG00000045352	2.14588	0.00467686	zgc:56530
ENSDARG00000052334	2.14588	0.00467686	ociad1
ENSDARG00000068214	2.14509	2.34692e-05	ccni
ENSDARG00000017445	2.14098	0.000445723	eif3i
ENSDARG00000003641	2.13993	0.00215899	tfg
ENSDARG00000005121	2.13993	0.00215899	mfn1b
ENSDARG00000021669	2.13993	0.00215899	sec61a1
ENSDARG00000034616	2.13993	0.00215899	mlf2
ENSDARG00000053457	2.13704	7.81609e-06	rpl23
ENSDARG00000006729	2.13583	0.0011574	eif3s6ip
ENSDARG00000045618	2.13583	0.0011574	clta
ENSDARG00000033789	2.13282	0.000908639	ndufb7
ENSDARG00000056583	2.13282	0.000908639	ndufs6
ENSDARG00000058597	2.13282	0.000908639	nt5c3a
ENSDARG00000027590	2.13053	0.000526728	2002-09-01
ENSDARG00000070437	2.12619	4.50025e-06	rpl22
ENSDARG00000003165	2.12399	0.00689455	nr2f6b
ENSDARG00000038219	2.12399	0.00689455	FNBP1 (2 of 3)
ENSDARG00000054645	2.12399	0.00689455	si:ch211-51c14.1
ENSDARG00000056966	2.12399	0.00689455	nek7
ENSDARG00000093887	2.12399	0.00689455	ARSB
ENSDARG00000015930	2.12185	0.00455277	rwdd1
ENSDARG00000055524	2.12185	0.00455277	rnf7
ENSDARG00000070261	2.12185	0.00455277	crlf3
ENSDARG00000092610	2.12185	0.00455277	lamp1
ENSDARG00000034240	2.11942	0.0011279	capza1a
ENSDARG00000075768	2.11867	0.000659693	sdhb
ENSDARG00000039641	2.11721	1.36064e-06	rpl26
ENSDARG00000004665	2.11642	8.86345e-05	hspa5
ENSDARG00000029064	2.10968	4.70458e-05	uqcrq
ENSDARG00000070849	2.10811	3.69107e-06	rps15
ENSDARG00000028027	2.10802	0.000214505	trim63
ENSDARG00000054818	2.10682	8.8064e-06	rpl32
ENSDARG00000011170	2.10508	0.00112005	ndrg2
ENSDARG00000005315	2.10376	0.00145069	celf1
ENSDARG00000009106	2.10376	0.00145069	serinc1
ENSDARG00000039578	2.10376	0.00145069	pa2g4a
ENSDARG00000086685	2.10376	0.00145069
ENSDARG00000040555	2.10196	0.00278864	bckdha
ENSDARG00000070723	2.10196	0.00278864	ndufa9
ENSDARG00000025348	2.09934	0.00624544	igfbp5b
ENSDARG00000029018	2.09934	0.00624544	cdkn1ba
ENSDARG00000035676	2.09934	0.00624544	ptp4a2b
ENSDARG00000040346	2.09934	0.00624544	ephb4a
ENSDARG00000044511	2.09934	0.00624544	etv5b
ENSDARG00000052290	2.09934	0.00624544	rab33ba
ENSDARG00000057249	2.09934	0.00624544	zmynd11
ENSDARG00000076962	2.09934	0.00624544	gdpd5b
ENSDARG00000030408	2.09564	1.84632e-06	rps26l
ENSDARG00000004297	2.09516	0.0160613	irf2bpl
ENSDARG00000007289	2.09516	0.0160613	METRNL (1 of 2)
ENSDARG00000033327	2.09516	0.0160613	unc5b
ENSDARG00000034309	2.09516	0.0160613	cox10
ENSDARG00000040482	2.09516	0.0160613	OSBPL3 (2 of 2)
ENSDARG00000057719	2.09516	0.0160613	atl2
ENSDARG00000059043	2.09516	0.0160613	ntf3
ENSDARG00000070474	2.09516	0.0160613	arid3b
ENSDARG00000078537	2.09516	0.0160613	SYDE2
ENSDARG00000087742	2.09516	0.0160613	MAP4K3 (2 of 2)
ENSDARG00000094646	2.09516	0.0160613	dyrk2
ENSDARG00000025789	2.09243	0.000809476	chd4b
ENSDARG00000029510	2.09243	0.000809476	timm17a
ENSDARG00000075709	2.09243	0.000809476	ndufb3
ENSDARG00000079772	2.08936	0.00141255	hmgb1a
ENSDARG00000091600	2.08524	0.00267407	CR352229.1
ENSDARG00000071403	2.08194	0.000257653	oaz1a
ENSDARG00000013863	2.07941	0.00595289	fam133b
ENSDARG00000043976	2.07941	0.00595289	etf1
ENSDARG00000052182	2.07941	0.00595289	rbfox2
ENSDARG00000054200	2.07941	0.00595289	CAMTA2
ENSDARG00000013561	2.07679	0.00138134	pgm1
ENSDARG00000016889	2.07679	0.00138134	eif3g
ENSDARG00000058593	2.07679	0.00138134	sri
ENSDARG00000074057	2.07679	0.00138134	calm1a
ENSDARG00000017235	2.07282	4.86079e-06	eif5a
ENSDARG00000012801	2.07097	0.00262904	pfkpb
ENSDARG00000028625	2.07097	0.00262904	jph2
ENSDARG00000002523	2.07055	0.00946742	hsdl2
ENSDARG00000043446	2.07055	0.00946742	efhd1
ENSDARG00000057093	2.07055	0.00946742	kdm5ba
ENSDARG00000070472	2.07055	0.00946742	arf5
ENSDARG00000071468	2.07055	0.00946742	mrpl54
ENSDARG00000078419	2.07055	0.00946742	filip1a
ENSDARG00000003281	2.07055	0.00946742	pik3ip1
ENSDARG00000019404	2.06903	5.17706e-05	atp5d
ENSDARG00000003429	2.06572	0.00099544	hnrpdl
ENSDARG00000042518	2.06572	0.00099544	hipk2
ENSDARG00000071090	2.06323	1.94006e-07	actn2
ENSDARG00000018460	2.06297	0.00368969	mbnl2
ENSDARG00000018820	2.06213	0.000578709	flncb
ENSDARG00000051986	2.06213	0.000578709	ndufs8a
ENSDARG00000042049	2.06014	5.38165e-05
ENSDARG00000093817	2.0571	5.91315e-05	hmgn2
ENSDARG00000002240	2.05124	0.00837634	psmb6
ENSDARG00000004261	2.05124	0.00837634	tmed9
ENSDARG00000032296	2.05124	0.00837634	pomp
ENSDARG00000035282	2.05124	0.00837634	emc6
ENSDARG00000041449	2.05124	0.00837634	spred1
ENSDARG00000042816	2.05124	0.00837634	mmp9
ENSDARG00000052142	2.05124	0.00837634	ACVR1B (2 of 2)
ENSDARG00000055903	2.05124	0.00837634	luc7l
ENSDARG00000067601	2.05124	0.00837634	arfgap2
ENSDARG00000074940	2.05124	0.00837634	2015-09-01
ENSDARG00000078904	2.05124	0.00837634	brd4
ENSDARG00000001578	2.04917	0.00346989	echs1
ENSDARG00000037559	2.04917	0.00346989	uba1
ENSDARG00000052840	2.04917	0.00346989	ndufs4
ENSDARG00000002632	2.04793	0.00168637	anxa11b
ENSDARG00000032866	2.04793	0.00168637	erh
ENSDARG00000052082	2.04793	0.00168637	GABARAP (2 of 2)
ENSDARG00000032725	2.04668	1.42058e-06	rps27a
ENSDARG00000006487	2.03742	0.00334706	anp32a
ENSDARG00000011941	2.03569	0.00778618	bmpr2a
ENSDARG00000032802	2.03569	0.00778618	ktn1
ENSDARG00000038768	2.03569	0.00778618	mrpl12
ENSDARG00000052658	2.03569	0.00778618	pptc7b
ENSDARG00000062058	2.03569	0.00778618	slc12a7b
ENSDARG00000070545	2.03569	0.00778618	top1l
ENSDARG00000079905	2.03569	0.00778618	mark2a
ENSDARG00000010098	2.03242	0.0221462	pank1b
ENSDARG00000011545	2.03242	0.0221462	arrb2b
ENSDARG00000011613	2.03242	0.0221462	rbm39a
ENSDARG00000015006	2.03242	0.0221462	dnm1l
ENSDARG00000018476	2.03242	0.0221462	pak2b
ENSDARG00000021806	2.03242	0.0221462	zfp36l2
ENSDARG00000022454	2.03242	0.0221462	FAM167B
ENSDARG00000025855	2.03242	0.0221462	camk2n1a
ENSDARG00000030161	2.03242	0.0221462	ppp1r14bb
ENSDARG00000044053	2.03242	0.0221462	vsnl1b
ENSDARG00000045634	2.03242	0.0221462	lmod2a
ENSDARG00000053803	2.03242	0.0221462	CABZ01086825.1
ENSDARG00000054688	2.03242	0.0221462	ITPRIPL2
ENSDARG00000062846	2.03242	0.0221462	tmtc3
ENSDARG00000067729	2.03242	0.0221462	ARID3C
ENSDARG00000070730	2.03242	0.0221462	gabra5
ENSDARG00000076526	2.03242	0.0221462	gar1
ENSDARG00000016447	2.02289	0.00487874	ythdf1
ENSDARG00000018898	2.02289	0.00487874	zfand5a
ENSDARG00000046143	2.02289	0.00487874	prkab1b
ENSDARG00000052073	2.02289	0.00487874	blcap
ENSDARG00000008398	2.02266	0.00114236	cacna1c
ENSDARG00000028198	2.02266	0.00114236	ube2v2
ENSDARG00000029663	2.01849	0.00209102	rab1a
ENSDARG00000007477	2.01505	0.0130644	fbxo8
ENSDARG00000029596	2.01505	0.0130644	trim55a
ENSDARG00000030765	2.01505	0.0130644	hadh
ENSDARG00000033742	2.01505	0.0130644	nt5c1bb
ENSDARG00000040674	2.01505	0.0130644	ctdsp1
ENSDARG00000045788	2.01505	0.0130644	avpr1b
ENSDARG00000052604	2.01505	0.0130644	CPEB2
ENSDARG00000068176	2.01505	0.0130644	uqcc1
ENSDARG00000070985	2.01505	0.0130644	mrps21
ENSDARG00000074624	2.01505	0.0130644	si:ch211-198a12.6
ENSDARG00000091208	2.01505	0.0130644	CABZ01072585.1
ENSDARG00000039346	2.01217	0.00450268	ndufa5
ENSDARG00000070555	2.01217	0.00450268	LDLRAD4 (2 of 2)
ENSDARG00000055158	2.01075	0.00203927	prox1a
ENSDARG00000087802	2.01075	0.00203927	CABZ01080590.1
ENSDARG00000010244	2.00307	0.00425446	rpl22l1
ENSDARG00000017624	2.00307	0.00425446	krt4
ENSDARG00000026967	2.00307	0.00425446	ap2s1
ENSDARG00000039399	2.00307	0.00425446	nt5c2a
ENSDARG00000094181	2.00307	0.00425446	shroom1
ENSDARG00000026294	2.00149	0.0112632	erbb2
ENSDARG00000041997	2.00149	0.0112632	lztfl1
ENSDARG00000069700	2.00149	0.0112632	cdk2ap2
ENSDARG00000075564	2.00149	0.0112632	fam13a
ENSDARG00000013475	1.99524	0.00275891	cct4
ENSDARG00000075132	1.99524	0.00275891	fh
ENSDARG00000078842	1.99524	0.00275891	TNS1 (2 of 2)
ENSDARG00000015385	1.99231	0.00136422	ndufs3
ENSDARG00000014134	1.9906	0.0101642	prkacaa
ENSDARG00000018989	1.9906	0.0101642	hspa4b
ENSDARG00000019235	1.9906	0.0101642	sema3aa
ENSDARG00000037713	1.9906	0.0101642	pcnp
ENSDARG00000059768	1.9906	0.0101642	gpatch8
ENSDARG00000013044	1.98843	0.00262904	ndufv2
ENSDARG00000003046	1.98576	9.17981e-05	sorbs2a
ENSDARG00000020594	1.98246	0.00253945	txlnba
ENSDARG00000014794	1.98167	0.00635919	uqcrc2a
ENSDARG00000046062	1.98167	0.00635919	sumo2b
ENSDARG00000060813	1.98167	0.00635919	plekha7a
ENSDARG00000069920	1.98167	0.00635919	cox17
ENSDARG00000096661	1.98167	0.00635919	si:ch211-286b5.5
ENSDARG00000029533	1.98024	3.79242e-05	rpl18
ENSDARG00000096655	1.97505	0.000701659	si:ch211-184m19.3
ENSDARG00000012682	1.97381	0.000325567	pfn2l
ENSDARG00000036875	1.97326	1.67062e-05	rps12
ENSDARG00000020153	1.96884	1.76137e-05	rps18
ENSDARG00000007836	1.96826	0.00162452	ctsla
ENSDARG00000019417	1.96788	0.00537496	gadd45g
ENSDARG00000004460	1.96683	0.0319183	desi2
ENSDARG00000009693	1.96683	0.0319183	llgl1
ENSDARG00000014015	1.96683	0.0319183	zgc:77086
ENSDARG00000016429	1.96683	0.0319183	farp2
ENSDARG00000017466	1.96683	0.0319183	ncam2
ENSDARG00000019521	1.96683	0.0319183	mpx
ENSDARG00000021442	1.96683	0.0319183	cdh11
ENSDARG00000034077	1.96683	0.0319183	zgc:77391
ENSDARG00000034409	1.96683	0.0319183	pik3r3b
ENSDARG00000039677	1.96683	0.0319183	dsc2l
ENSDARG00000044895	1.96683	0.0319183	fmoda
ENSDARG00000051800	1.96683	0.0319183	fnbp4
ENSDARG00000056549	1.96683	0.0319183	vps26a
ENSDARG00000058729	1.96683	0.0319183	akirin2
ENSDARG00000059442	1.96683	0.0319183	smtnb
ENSDARG00000061647	1.96683	0.0319183	nrxn1a
ENSDARG00000061774	1.96683	0.0319183	mbd3a
ENSDARG00000070045	1.96683	0.0319183	celf4
ENSDARG00000075156	1.96683	0.0319183	TBC1D4
ENSDARG00000095629	1.96683	0.0319183	TMEM200B
ENSDARG00000030722	1.96666	0.000141868	xirp1
ENSDARG00000057911	1.96558	1.5764e-05
ENSDARG00000069846	1.96245	0.00351585	zgc:162944
ENSDARG00000056108	1.9603	0.000383485	ndufa4
ENSDARG00000013931	1.95774	0.00326471	eif3m
ENSDARG00000013505	1.95734	0.0178812	ube2kb
ENSDARG00000013732	1.95734	0.0178812	vta1
ENSDARG00000017571	1.95734	0.0178812	mccc2
ENSDARG00000019033	1.95734	0.0178812	tmem59
ENSDARG00000028793	1.95734	0.0178812	nlk2
ENSDARG00000035357	1.95734	0.0178812	gnb2
ENSDARG00000040657	1.95734	0.0178812	wipi1
ENSDARG00000044753	1.95734	0.0178812	idh3b
ENSDARG00000054362	1.95734	0.0178812	ccdc47
ENSDARG00000056483	1.95734	0.0178812	ssbp4
ENSDARG00000056722	1.95734	0.0178812	cd99l2
ENSDARG00000061294	1.95734	0.0178812	arhgap5
ENSDARG00000068822	1.95734	0.0178812	purba
ENSDARG00000071877	1.95734	0.0178812	dhrs7cb
ENSDARG00000075211	1.95734	0.0178812	chd7
ENSDARG00000079516	1.95734	0.0178812	cisd1
ENSDARG00000086742	1.95734	0.0178812	ecm1b
ENSDARG00000092798	1.94996	0.00212811	ppib
ENSDARG00000003836	1.94996	0.0150455	tmem63ba
ENSDARG00000005397	1.94996	0.0150455	trim3b
ENSDARG00000005754	1.94996	0.0150455	ptprfb
ENSDARG00000018773	1.94996	0.0150455	HIVEP2 (1 of 2)
ENSDARG00000028119	1.94996	0.0150455	sumo3a
ENSDARG00000035750	1.94996	0.0150455	ccnd1
ENSDARG00000044968	1.94996	0.0150455	vcla
ENSDARG00000045676	1.94996	0.0150455	calua
ENSDARG00000053439	1.94996	0.0150455	sec24a
ENSDARG00000062262	1.94996	0.0150455	ednrab
ENSDARG00000070187	1.94996	0.0150455	dyrk1b
ENSDARG00000075020	1.94996	0.0150455	ppapdc3
ENSDARG00000092546	1.94996	0.0150455	pdap1a
ENSDARG00000092954	1.94996	0.0150455	mrpl34
ENSDARG00000004377	1.94671	0.00200717	ppp1r13ba
ENSDARG00000007438	1.94406	0.013312	ube2i2
ENSDARG00000016173	1.94406	0.013312	cct3
ENSDARG00000024844	1.94406	0.013312	max
ENSDARG00000057910	1.94406	0.013312	mrps34
ENSDARG00000062138	1.94406	0.013312	ranbp10
ENSDARG00000018119	1.94381	0.00194976	cox5ab
ENSDARG00000026369	1.94381	0.00194976	dbi
ENSDARG00000069432	1.93923	0.00837634	plscr3b
ENSDARG00000089426	1.93923	0.00837634	nop10
ENSDARG00000005891	1.93521	0.00741878	cyb5r3
ENSDARG00000035175	1.93521	0.00741878	schip1
ENSDARG00000041400	1.93521	0.00741878	NDUFA3
ENSDARG00000019353	1.93469	0.000967546	sparc
ENSDARG00000019732	1.93181	0.0068154	mtch2
ENSDARG00000020850	1.92948	1.33247e-07	eef1a1l1
ENSDARG00000044537	1.9289	0.00450625	calm1b
ENSDARG00000028982	1.9289	0.00450625	pcca
ENSDARG00000014763	1.92221	0.00262904	arf2
ENSDARG00000029818	1.92221	0.00262904	srsf5a
ENSDARG00000031495	1.92048	0.00247371	seta
ENSDARG00000036329	1.92048	0.00247371	ndufa1
ENSDARG00000067848	1.92048	0.00247371	nmrk2
ENSDARG00000028546	1.91893	0.00235949	ndufs1
ENSDARG00000018334	1.91227	3.55308e-05	rpl35
ENSDARG00000025073	1.90336	2.26466e-05	rpl18a
ENSDARG00000001829	1.89812	0.0482446	zgc:112982
ENSDARG00000003607	1.89812	0.0482446	nr2f6a
ENSDARG00000003616	1.89812	0.0482446	arih1
ENSDARG00000005479	1.89812	0.0482446	tenm3
ENSDARG00000008184	1.89812	0.0482446	mia3
ENSDARG00000010021	1.89812	0.0482446	grpel1
ENSDARG00000011885	1.89812	0.0482446	mrpl19
ENSDARG00000012274	1.89812	0.0482446	eif4e1c
ENSDARG00000015566	1.89812	0.0482446	dnmt3ab
ENSDARG00000018491	1.89812	0.0482446	pdia4
ENSDARG00000020328	1.89812	0.0482446	PLEKHA6
ENSDARG00000022788	1.89812	0.0482446	cops7a
ENSDARG00000024694	1.89812	0.0482446	myo1b
ENSDARG00000037555	1.89812	0.0482446	atoh8
ENSDARG00000037783	1.89812	0.0482446	proza
ENSDARG00000039483	1.89812	0.0482446	si:dkey-51a16.9
ENSDARG00000041982	1.89812	0.0482446	adamts6
ENSDARG00000042791	1.89812	0.0482446	git2b
ENSDARG00000053159	1.89812	0.0482446	zgc:110626
ENSDARG00000055216	1.89812	0.0482446	tuba1c
ENSDARG00000058285	1.89812	0.0482446	cpt1b
ENSDARG00000061505	1.89812	0.0482446	mrps9
ENSDARG00000068397	1.89812	0.0482446	tenc1b
ENSDARG00000074266	1.89812	0.0482446	C3H7orf55
ENSDARG00000074868	1.89812	0.0482446	si:dkey-4c15.11
ENSDARG00000076829	1.89812	0.0482446	ankib1b
ENSDARG00000078751	1.89812	0.0482446	TPP2
ENSDARG00000088959	1.89812	0.0482446	pdxka
ENSDARG00000006283	1.89722	0.0367802	waslb
ENSDARG00000009499	1.89722	0.0367802	syne1a
ENSDARG00000014463	1.89722	0.0367802	usf1l
ENSDARG00000019496	1.89722	0.0367802	esd
ENSDARG00000020250	1.89722	0.0367802	rhoj
ENSDARG00000020758	1.89722	0.0367802	tmem178
ENSDARG00000031768	1.89722	0.0367802	roraa
ENSDARG00000035167	1.89722	0.0367802	mrpl48
ENSDARG00000035608	1.89722	0.0367802	pgam5
ENSDARG00000036754	1.89722	0.0367802	hmgn3
ENSDARG00000052851	1.89722	0.0367802	golph3
ENSDARG00000054063	1.89722	0.0367802	arpc4
ENSDARG00000055649	1.89722	0.0367802	tubb6
ENSDARG00000057841	1.89722	0.0367802	ddah2
ENSDARG00000070042	1.89722	0.0367802	zgc:158257
ENSDARG00000074849	1.89722	0.0367802	rac1a
ENSDARG00000078691	1.89722	0.0367802	GIGYF1 (2 of 3)
ENSDARG00000087377	1.89722	0.0367802	LBH
ENSDARG00000003189	1.89652	0.0202447	psmd1
ENSDARG00000017397	1.89652	0.0202447	smarcc1a
ENSDARG00000017741	1.89652	0.0202447	g3bp1
ENSDARG00000036541	1.89652	0.0202447	rhbdf1
ENSDARG00000054867	1.89652	0.0202447	hibch
ENSDARG00000057378	1.89652	0.0202447	fam213aa
ENSDARG00000058993	1.89652	0.0202447	rock1
ENSDARG00000073996	1.89652	0.0202447	prickle3
ENSDARG00000079622	1.89652	0.0202447	FRMD5
ENSDARG00000018853	1.89652	0.0202447	si:dkey-199f5.8
ENSDARG00000074076	1.89652	0.0202447	psma1
ENSDARG00000075972	1.89652	0.0202447	csrnp2
ENSDARG00000006900	1.89596	0.0175472	impdh2
ENSDARG00000010641	1.89596	0.0175472	slc20a1b
ENSDARG00000014731	1.89596	0.0175472	cacybp
ENSDARG00000022904	1.89596	0.0175472	skilb
ENSDARG00000030213	1.89596	0.0175472	sap30l
ENSDARG00000061228	1.89596	0.0175472	pfdn4
ENSDARG00000090096	1.89596	0.0175472	sgcg
ENSDARG00000016904	1.89551	0.0109803	bckdk
ENSDARG00000054814	1.89551	0.0109803	PTP4A3 (2 of 2)
ENSDARG00000079823	1.89551	0.0109803	MRPS36
ENSDARG00000026491	1.89514	0.00948525	lamb1a
ENSDARG00000058454	1.89514	0.00948525	dynll1
ENSDARG00000071395	1.89514	0.00948525	camk2g1
ENSDARG00000076825	1.89514	0.00948525	si:dkey-16p6.1
ENSDARG00000056856	1.89455	0.00570689	tax1bp1b
ENSDARG00000012458	1.89431	0.00510862	zgc:77849
ENSDARG00000069388	1.89431	0.00510862	tmem88b
ENSDARG00000044220	1.89411	0.0047711	kars
ENSDARG00000012387	1.893	0.00125605	pdha1a
ENSDARG00000030585	1.89207	0.000146899	rpl13
ENSDARG00000027249	1.88476	4.8791e-05	btg1
ENSDARG00000035871	1.88235	0.000136177	rpl30
ENSDARG00000019881	1.87482	0.0010549	bsg
ENSDARG00000027087	1.86654	0.00366651	tgfb2
ENSDARG00000013489	1.86341	0.00591296	gltscr2
ENSDARG00000034427	1.86341	0.00591296	hn1l
ENSDARG00000021439	1.86152	0.0063913	ncoa4
ENSDARG00000013207	1.85685	0.0109422	zeb1b
ENSDARG00000059360	1.85685	0.0109422	srsf3b
ENSDARG00000070171	1.85685	0.0109422	errfi1
ENSDARG00000089372	1.85685	0.0109422	clk4a
ENSDARG00000005924	1.85391	0.0123054	serpina10a
ENSDARG00000018426	1.85391	0.0123054	aldh7a1
ENSDARG00000045359	1.85042	0.0202447	tceb1b
ENSDARG00000086471	1.85042	0.0202447	pkig
ENSDARG00000021838	1.84657	0.000349089	rps23
ENSDARG00000002344	1.84645	0.00271755	tubb4b
ENSDARG00000005230	1.84621	0.0227093	ssr2
ENSDARG00000016871	1.84621	0.0227093	smarce1
ENSDARG00000027903	1.84621	0.0227093	ADAMTSL3
ENSDARG00000041875	1.84621	0.0227093	ube2v1
ENSDARG00000062134	1.84621	0.0227093	KCNAB2 (1 of 2)
ENSDARG00000062916	1.84621	0.0227093	mrpl37
ENSDARG00000068076	1.84621	0.0227093	psmd7
ENSDARG00000070435	1.84621	0.0227093	vapb
ENSDARG00000076334	1.84621	0.0227093	mrpl43
ENSDARG00000077582	1.84621	0.0227093	ank3b
ENSDARG00000007034	1.84102	0.0274484	hnrpkl
ENSDARG00000009740	1.84102	0.0274484	ppp1r7
ENSDARG00000013250	1.84102	0.0274484	tars
ENSDARG00000031427	1.84102	0.0274484	calm3b
ENSDARG00000042799	1.84102	0.0274484	atpaf1
ENSDARG00000058000	1.84102	0.0274484	CEP350
ENSDARG00000060318	1.84102	0.0274484	stk40
ENSDARG00000061738	1.84102	0.0274484	2002-03-01
ENSDARG00000053382	1.8377	0.000620454	cox7c
ENSDARG00000014230	1.83597	0.0019202	dlst
ENSDARG00000042539	1.83563	0.00676058	ywhaqa
ENSDARG00000004470	1.83448	0.0490569	prkcsh
ENSDARG00000007219	1.83448	0.0490569	actn1
ENSDARG00000007786	1.83448	0.0490569	tmx2b
ENSDARG00000009273	1.83448	0.0490569	ppm1da
ENSDARG00000009939	1.83448	0.0490569	micu2
ENSDARG00000011146	1.83448	0.0490569	uqcrb
ENSDARG00000014646	1.83448	0.0490569	aoc2
ENSDARG00000015947	1.83448	0.0490569	matn4
ENSDARG00000027915	1.83448	0.0490569	zc2hc1a
ENSDARG00000031388	1.83448	0.0490569	dctn2
ENSDARG00000033450	1.83448	0.0490569	nkap
ENSDARG00000036774	1.83448	0.0490569	rgs12b
ENSDARG00000040822	1.83448	0.0490569	fundc1
ENSDARG00000040971	1.83448	0.0490569	GABARAPL1
ENSDARG00000045696	1.83448	0.0490569	mrpl23
ENSDARG00000052638	1.83448	0.0490569	fam210b
ENSDARG00000058062	1.83448	0.0490569	magt1
ENSDARG00000059323	1.83448	0.0490569	rpn1
ENSDARG00000060745	1.83448	0.0490569	pgm5
ENSDARG00000071774	1.83448	0.0490569	eef1e1
ENSDARG00000074756	1.83448	0.0490569	tfb2m
ENSDARG00000079780	1.83448	0.0490569	FP085405.1
ENSDARG00000087333	1.83448	0.0490569	scoca
ENSDARG00000091293	1.83448	0.0490569	dmxl2
ENSDARG00000015552	1.83205	0.00728142	phactr4a
ENSDARG00000077964	1.83205	0.00728142	LIMD1 (1 of 2)
ENSDARG00000045487	1.83143	0.000159698	rps16
ENSDARG00000022995	1.82885	0.00111374	clic4
ENSDARG00000062236	1.8263	0.000349089	ndrg4
ENSDARG00000008867	1.82563	0.00306294	rap1b
ENSDARG00000062177	1.82329	0.0125148	dcbld2
ENSDARG00000041435	1.82237	0.000131864	uba52
ENSDARG00000035400	1.82009	0.000154046	btf3
ENSDARG00000036044	1.81923	9.12372e-05	rps20
ENSDARG00000014022	1.81786	0.0138276	NFAT5 (1 of 2)
ENSDARG00000015557	1.81786	0.0138276	HSH2D (1 of 2)
ENSDARG00000076927	1.81786	0.0138276	DUSP27
ENSDARG00000017602	1.81491	0.00506157	ccng2
ENSDARG00000014472	1.81148	0.01582	eif4a3
ENSDARG00000062315	1.81148	0.01582	sik2b
ENSDARG00000008748	1.81051	0.00554752	ube2na
ENSDARG00000056090	1.81051	0.00554752	capza1b
ENSDARG00000016721	1.80557	0.00832528	sdha
ENSDARG00000010059	1.80388	0.0261867	itpkb
ENSDARG00000013847	1.80388	0.0261867	egfra
ENSDARG00000016255	1.80388	0.0261867	CHMP4B (2 of 2)
ENSDARG00000042876	1.80388	0.0261867	abracl
ENSDARG00000076267	1.80388	0.0261867	MYOCD
ENSDARG00000074340	1.80236	0.00366194	serf2
ENSDARG00000036316	1.79536	0.000200421	rpl39
ENSDARG00000011127	1.79468	0.0306909	ahsa1l
ENSDARG00000016260	1.79468	0.0306909	fxr2
ENSDARG00000023055	1.79468	0.0306909	slc25a43
ENSDARG00000025493	1.79468	0.0306909	serp1
ENSDARG00000031494	1.79468	0.0306909	prrc2a
ENSDARG00000039117	1.79468	0.0306909	tefa
ENSDARG00000070055	1.79468	0.0306909	arfip1
ENSDARG00000076772	1.79468	0.0306909
ENSDARG00000095675	1.79468	0.0306909	CCDC141 (2 of 2)
ENSDARG00000036629	1.79342	0.00013652	rps14
ENSDARG00000005423	1.79309	0.00573527	pgam1a
ENSDARG00000013012	1.78355	0.000134925	rpl36
ENSDARG00000004836	1.78331	0.0367802	dnajc5ab
ENSDARG00000006125	1.78331	0.0367802	csnk1db
ENSDARG00000009689	1.78331	0.0367802	daam1b
ENSDARG00000010246	1.78331	0.0367802	prmt1
ENSDARG00000011488	1.78331	0.0367802	sirt2
ENSDARG00000013087	1.78331	0.0367802	ndrg3a
ENSDARG00000019137	1.78331	0.0367802	tram1
ENSDARG00000020469	1.78331	0.0367802	map3k7
ENSDARG00000021889	1.78331	0.0367802	gja3
ENSDARG00000030177	1.78331	0.0367802	uchl3
ENSDARG00000034534	1.78331	0.0367802	atp6v1aa
ENSDARG00000042962	1.78331	0.0367802	dgcr2
ENSDARG00000042975	1.78331	0.0367802	auh
ENSDARG00000062909	1.78331	0.0367802	furina
ENSDARG00000069603	1.78331	0.0367802	taok1
ENSDARG00000071018	1.78331	0.0367802	ptena
ENSDARG00000076116	1.78331	0.0367802	usp10
ENSDARG00000078386	1.78331	0.0367802	DYNC1I2 (3 of 3)
ENSDARG00000078459	1.78331	0.0367802	cux1a
ENSDARG00000011615	1.78258	8.0995e-06	mybpc3
ENSDARG00000023323	1.78165	0.00679176	ywhaqb
ENSDARG00000015050	1.7791	0.00167017	calm3a
ENSDARG00000026829	1.77778	0.0175472	cotl1
ENSDARG00000063407	1.77778	0.0175472	ADAMTSL4
ENSDARG00000077242	1.77778	0.0175472	eif3ha
ENSDARG00000012688	1.77701	0.000559629	eif1b
ENSDARG00000014830	1.77613	0.000391361	faua
ENSDARG00000041811	1.77487	0.000146899	rps25
ENSDARG00000022129	1.77487	0.0100756	rbm4.3
ENSDARG00000011201	1.77317	0.000344111	rplp2l
ENSDARG00000017049	1.76776	0.0202516	adsl
ENSDARG00000028542	1.76776	0.0202516	si:ch211-114c12.2
ENSDARG00000035126	1.76776	0.0202516	brd3b
ENSDARG00000036252	1.76776	0.0202516	rras2
ENSDARG00000058561	1.76776	0.0202516	fbxo30a
ENSDARG00000059246	1.76776	0.0202516	hnrnpd
ENSDARG00000043276	1.76719	0.0111168	calr
ENSDARG00000031776	1.76648	0.00247371	zgc:92066
ENSDARG00000038141	1.76648	0.00247371	atf4b2
ENSDARG00000010516	1.76595	0.000235895	rpl21
ENSDARG00000013184	1.75843	0.0125895	pcbp2
ENSDARG00000001244	1.75579	0.0340847	srrm1
ENSDARG00000035557	1.75579	0.0340847	gabarapa
ENSDARG00000040128	1.75579	0.0340847	hint1
ENSDARG00000067796	1.75579	0.0340847	clpxb
ENSDARG00000069699	1.75579	0.0340847	aip
ENSDARG00000077860	1.75579	0.0340847	ankhd1
ENSDARG00000090656	1.75579	0.0340847	tomm20a
ENSDARG00000036174	1.75393	0.000267911	rpl14
ENSDARG00000061579	1.75221	0.00836493	myo1c
ENSDARG00000077732	1.75221	0.00836493	alyref
ENSDARG00000035860	1.74883	0.000742701	rps28
ENSDARG00000002659	1.74833	0.0195191	mapre1b
ENSDARG00000008413	1.74124	0.0399664	atp11a
ENSDARG00000010085	1.74124	0.0399664	p4ha2
ENSDARG00000014986	1.74124	0.0399664	acvr1l
ENSDARG00000041572	1.74124	0.0399664	zfpm1
ENSDARG00000052833	1.74124	0.0399664	zfand3
ENSDARG00000069175	1.74124	0.0399664	vps4b
ENSDARG00000076780	1.74124	0.0399664	acadsb
ENSDARG00000090408	1.74124	0.0399664
ENSDARG00000090454	1.74124	0.0399664	gnb1a
ENSDARG00000020107	1.74014	0.00832528	usp2a
ENSDARG00000040764	1.73656	0.0221462	id1
ENSDARG00000067829	1.73656	0.0221462	ppargc1a
ENSDARG00000042382	1.73656	0.0221462	ARF5 (1 of 2)
ENSDARG00000063095	1.73656	0.0221462	ctsf
ENSDARG00000030278	1.73364	0.0137325	idh3a
ENSDARG00000036298	1.72577	0.00107978	rps13
ENSDARG00000004094	1.72319	0.0491423	acsbg2
ENSDARG00000005629	1.72319	0.0491423	smyd2b
ENSDARG00000005642	1.72319	0.0491423	fbxw5
ENSDARG00000016477	1.72319	0.0491423	eif4a2
ENSDARG00000022978	1.72319	0.0491423	tmpob
ENSDARG00000023214	1.72319	0.0491423	mob2a
ENSDARG00000026398	1.72319	0.0491423	MMEL1
ENSDARG00000034871	1.72319	0.0491423	mid2
ENSDARG00000037017	1.72319	0.0491423	ube4b
ENSDARG00000038059	1.72319	0.0491423	grb2b
ENSDARG00000042077	1.72319	0.0491423	mrps7
ENSDARG00000054438	1.72319	0.0491423	fzd2
ENSDARG00000060798	1.72319	0.0491423	mrpl22
ENSDARG00000076729	1.72319	0.0491423	myo9aa
ENSDARG00000078401	1.72319	0.0491423	larp4aa
ENSDARG00000052371	1.72267	0.02636	higd2a
ENSDARG00000056138	1.72267	0.02636	sf3b1
ENSDARG00000061660	1.72267	0.02636	CABZ01055343.2
ENSDARG00000015722	1.72236	0.0157078	kctd5
ENSDARG00000040884	1.72236	0.0157078	mxi1
ENSDARG00000086230	1.72169	0.00262904	tmem176l.1
ENSDARG00000025850	1.72141	0.000373872	rps21
ENSDARG00000009250	1.71145	0.0150455	etfb
ENSDARG00000060006	1.71145	0.0150455	nedd4l
ENSDARG00000061794	1.71145	0.0150455	jam3b
ENSDARG00000009549	1.70933	0.0242437	ubr4
ENSDARG00000031720	1.70933	0.0242437	clstn1
ENSDARG00000077991	1.70933	0.0242437	WDR1
ENSDARG00000035256	1.70876	0.0039043	eef2l2
ENSDARG00000014273	1.70603	0.0439754	camk2d2
ENSDARG00000019223	1.70603	0.0439754	arglu1a
ENSDARG00000036577	1.70603	0.0439754	atp6v0cb
ENSDARG00000042252	1.70603	0.0439754	eif4h
ENSDARG00000045485	1.70603	0.0439754	rassf8b
ENSDARG00000056525	1.70603	0.0439754	bcar1
ENSDARG00000087172	1.70603	0.0439754	LEPROTL1
ENSDARG00000043371	1.69965	0.000468049	mdh2
ENSDARG00000006200	1.69412	0.0284781	EIF4G1 (1 of 3)
ENSDARG00000053058	1.69345	0.00207604	rps11
ENSDARG00000054578	1.69146	0.012428	arl6ip1
ENSDARG00000036161	1.689	0.00457135	hnrnpa0l
ENSDARG00000040287	1.689	0.00457135	ywhabl
ENSDARG00000044462	1.68833	0.00345295	qkia
ENSDARG00000054213	1.68536	0.0196794	hectd1
ENSDARG00000004930	1.68482	0.000943654	lmo7a
ENSDARG00000058105	1.68475	0.000348277	rpl36a
ENSDARG00000019231	1.68248	0.00132972	spna2
ENSDARG00000037038	1.67866	0.0182243	psmc6
ENSDARG00000020101	1.67613	0.0342862	psmc2
ENSDARG00000020235	1.67613	0.0342862	sept9a
ENSDARG00000053404	1.67613	0.0342862	PPP2CA
ENSDARG00000068868	1.67613	0.0342862	nap1l4b
ENSDARG00000052649	1.66925	0.0308818	ube2i2
ENSDARG00000077533	1.66906	0.0130084	eif3f
ENSDARG00000052625	1.6641	0.0208452	fkbp1b
ENSDARG00000079198	1.6641	0.0208452	usp13
ENSDARG00000012513	1.66388	0.0042538	sdcbp2
ENSDARG00000054155	1.66009	0.0200151	pcna
ENSDARG00000046157	1.65768	0.00105145	RPS17 (2 of 2)
ENSDARG00000008109	1.65689	0.0142932	eef1da
ENSDARG00000004452	1.6504	0.0365226	tardbpl
ENSDARG00000053365	1.64947	0.000791827	rpl31
ENSDARG00000045399	1.6474	0.0244793	cct5
ENSDARG00000063253	1.6451	0.0222123	HECW2 (2 of 2)
ENSDARG00000011665	1.63384	0.000134103	aldoaa
ENSDARG00000008224	1.62803	0.0259927	vps35
ENSDARG00000013804	1.62803	0.0259927	capns1b
ENSDARG00000057912	1.62803	0.0382489	eif1axb
ENSDARG00000011555	1.62803	0.0442641	spag7
ENSDARG00000043643	1.62803	0.0442641	ehbp1
ENSDARG00000051888	1.62803	0.0442641	ist1
ENSDARG00000096145	1.62803	0.0259927	si:dkey-111b14.2
ENSDARG00000028213	1.61756	1.52902e-05	ttna
ENSDARG00000043457	1.60636	9.04132e-06	gapdh
ENSDARG00000020242	1.60531	0.0462389	fermt2
ENSDARG00000038123	1.60531	0.0462389	myl9a
ENSDARG00000057882	1.60531	0.0462389	arpc3
ENSDARG00000079939	1.60531	0.0462389	jmjd1cb
ENSDARG00000023298	1.60467	0.00262594	rps27.1
ENSDARG00000069975	1.59965	0.00855336	csrp3
ENSDARG00000037870	1.59352	2.6654e-05	actb2
ENSDARG00000022303	1.59347	0.00721584	hig1
ENSDARG00000044182	1.59104	0.0322436	stau1
ENSDARG00000042247	1.59036	0.00492701	ppiab
ENSDARG00000013708	1.5856	0.0482446	usp9
ENSDARG00000056085	1.5856	0.0482446	mob4
ENSDARG00000009212	1.58444	0.000595585	ppiaa
ENSDARG00000094815	1.57409	0.0178812	si:ch73-49p17.1
ENSDARG00000003151	1.56865	0.0142402	skp1
ENSDARG00000043509	1.56416	0.00370199	rpl11
ENSDARG00000096003	1.55932	0.014925	USMG5
ENSDARG00000018961	1.55307	0.039818	gtpbp4
ENSDARG00000051886	1.55307	0.039818	ankrd11
ENSDARG00000077782	1.55307	0.039818	ACER2
ENSDARG00000000563	1.54996	0.000146899	ttnb
ENSDARG00000039034	1.54918	0.0288433	marcksl1a
ENSDARG00000054942	1.54635	0.0215174	lgals2a
ENSDARG00000009534	1.53783	0.0301487	wls
ENSDARG00000012820	1.52734	0.0433215	nop56
ENSDARG00000005368	1.52734	0.0433215	mcamb
ENSDARG00000037071	1.52177	0.0121335	rps26
ENSDARG00000014329	1.51639	0.0350437	npm1a
ENSDARG00000076411	1.51639	0.0350437	ptrfa
ENSDARG00000041088	1.51408	0.0490569	tufm
ENSDARG00000077717	1.51108	0.00576003	RPL29
ENSDARG00000042566	1.50723	0.00595503	rps7
ENSDARG00000025350	1.5025	0.0495016	prdx2
ENSDARG00000096508	1.49745	0.0367802	si:ch211-265g21.1
ENSDARG00000013422	1.4892	0.0384143	slc8a1a
ENSDARG00000021252	1.4892	0.0384143	cct6a
ENSDARG00000040988	1.48774	0.00706408	tpi1b
ENSDARG00000087456	1.47441	0.0433215	NDUFB1
ENSDARG00000079230	1.45873	0.00691708	sorbs1
ENSDARG00000038068	1.43346	0.0138276	ddx5
ENSDARG00000018566	1.41549	0.015768	flnca
ENSDARG00000022456	1.41492	0.0097161	eno1a
ENSDARG00000038076	1.40062	0.0399664	ROMO1
ENSDARG00000055475	1.39023	0.0216497	rps27.2
ENSDARG00000053291	1.35705	0.00429411	pnrc2
ENSDARG00000003933	1.28975	0.0340635	pkma
ENSDARG00000042389	1.26546	0.0328111	RPL37A
ENSDARG00000017219	1.23022	0.022292	pabpc1a
ENSDARG00000088091	1.21931	0.0415374	pfn1
ENSDARG00000055723	1.16196	0.0178812	hsp70l
ENSDARG00000092807	1.0803	0.0342038	si:dkey-151g10.6
ENSDARG00000020007	-1.60786	0.0440324	col1a2
ENSDARG00000027744	-1.63346	0.0102937	gadd45ba
ENSDARG00000081443	-1.64206	0.0493479	AC024175.10
ENSDARG00000028396	-1.66148	0.0188074	fkbp5
ENSDARG00000003041	-1.66244	0.00526567	PELI2 (1 of 2)
ENSDARG00000080329	-1.68539	0.039194	AC024175.3
ENSDARG00000035809	-1.68811	0.0156352	col1a1b
ENSDARG00000054588	-1.71366	0.0102765	cox6a2
ENSDARG00000028618	-1.79647	0.0139371
ENSDARG00000055751	-1.79965	0.000791827	fosb
ENSDARG00000045453	-1.80735	0.0419271	f13a1a.1
ENSDARG00000007628	-1.83709	0.00741878	dusp1
ENSDARG00000053858	-1.84675	0.0146459	crip1
ENSDARG00000006526	-1.85002	0.00944624	fn1b
ENSDARG00000026726	-1.86673	0.0288179	anxa1a
ENSDARG00000087188	-1.86673	0.0288179	nfil3-6
ENSDARG00000035719	-1.90802	0.0108471	arl5c
ENSDARG00000012671	-1.92376	0.0195191	inhbaa
ENSDARG00000040432	-1.92376	0.0195191	klf2b
ENSDARG00000059679	-1.98864	0.00922955	zgc:158343
ENSDARG00000075261	-2.02732	0.00712402	timp2b
ENSDARG00000088641	-2.03148	0.0142602	grn2
ENSDARG00000090618	-2.03148	0.0142602	DIET1
ENSDARG00000036036	-2.04808	0.00199556	mdka
ENSDARG00000074322	-2.06499	0.00550329
ENSDARG00000001832	-2.08246	0.0104499	si:ch1073-403i13.1
ENSDARG00000090113	-2.08246	0.0104499	fabp11a
ENSDARG00000015887	-2.13369	0.000194367	b2ml
ENSDARG00000012066	-2.1375	0.00326471	dcn
ENSDARG00000076126	-2.15438	0.000791827	hm:zewp0073
ENSDARG00000079497	-2.15487	0.00171846	C5H8orf4 (2 of 2)
ENSDARG00000029688	-2.16844	0.00134362	mcm5
ENSDARG00000079105	-2.17932	0.00570689	mhc2dab
ENSDARG00000056874	-2.27009	0.00309545	lygl1
ENSDARG00000059054	-2.27009	0.00309545	pdk2
ENSDARG00000044975	-2.27501	0.000260768	zgc:153629
ENSDARG00000091234	-2.32789	0.000141606	CU019646.2
ENSDARG00000033466	-2.3289	0.000647942	tagln2
ENSDARG00000090732	-2.35548	0.00173578	5S_rRNA
ENSDARG00000063910	-2.39174	8.49769e-07	mt-atp8
ENSDARG00000003216	-2.43337	9.73626e-05	anxa2a
ENSDARG00000077236	-2.4361	0.00102418	hspb6
ENSDARG00000009978	-2.46389	0.000159617	icn
ENSDARG00000056795	-2.47888	0.000507701	serpine1
ENSDARG00000081937	-2.51245	0.000602907	SNORA32
ENSDARG00000031952	-2.51676	1.57686e-09	mb
ENSDARG00000087004	-2.654	0.000321737	si:ch211-122l24.4
ENSDARG00000083312	-2.68732	0.00024625	AC024175.21
ENSDARG00000025254	-2.74299	6.02433e-05	s100a10b
ENSDARG00000063916	-2.82994	4.27794e-08	mt-nd4l
ENSDARG00000063922	-3.04342	4.88629e-08	mt-nd6
ENSDARG00000084962	-3.10729	7.17932e-09	BX296557.2
ENSDARG00000081368	-3.184	3.22331e-06	SNORD52
ENSDARG00000063911	-3.1897	3.58836e-22	mt-atp6
ENSDARG00000061165	-3.193	5.46977e-07	slc6a4a
ENSDARG00000081369	-3.35569	7.19889e-11	AC024175.9
ENSDARG00000053136	-3.38692	6.0967e-09	b2m
ENSDARG00000063905	-3.41355	5.53618e-25	mt-co1
ENSDARG00000095556	-3.5378	4.59157e-13	zgc:77650
ENSDARG00000063924	-3.59139	1.39422e-26	mt-cyb
ENSDARG00000063921	-3.64486	6.57466e-23	mt-nd5
ENSDARG00000036628	-3.65737	3.39108e-08	cd74b
ENSDARG00000070266	-3.69061	3.5819e-08	spock3
ENSDARG00000063917	-3.79169	6.3592e-29	mt-nd4
ENSDARG00000063899	-3.82796	2.4702e-28	mt-nd2
ENSDARG00000063912	-3.83566	5.43551e-30	mt-co3
ENSDARG00000063895	-3.84518	4.35632e-28	mt-nd1
ENSDARG00000045141	-3.8609	4.4022e-09	aqp8a.1
ENSDARG00000082122	-3.90406	2.56552e-09	U1
ENSDARG00000088673	-3.92183	4.45763e-10	CT956064.5
ENSDARG00000082787	-4	7.52638e-10	5S_rRNA
ENSDARG00000063908	-4.08953	1.48499e-33	mt-co2
ENSDARG00000091334	-4.22804	9.83565e-18	BX511252.1
ENSDARG00000089362	-4.33152	2.00903e-12	grn1
ENSDARG00000092191	-4.42231	3.63006e-12	si:dkey-238c7.13
ENSDARG00000096144	-4.55459	7.28688e-13	si:dkey-196n19.8
ENSDARG00000009087	-4.68403	8.46864e-14	cd74a
ENSDARG00000070212	-4.75202	1.70646e-34	zgc:158463
ENSDARG00000080128	-4.92656	2.09541e-15	AC024175.1
ENSDARG00000090174	-5.05337	2.10413e-16	SLC39A14
ENSDARG00000063914	-5.0931	8.34868e-39	mt-nd3
ENSDARG00000083310	-5.27777	4.70589e-18	dre-mir-146a
ENSDARG00000082753	-5.34875	2.89159e-44	AC024175.17
ENSDARG00000081938	-5.37299	7.32065e-19	AC024175.13

## Sheet: Cl5vsCl6
Row.names	log2FoldChange	padj	Associated.Gene.Name
ENSDARG00000090637	6.53916	1.10393e-23	myh6
ENSDARG00000089769	5.58769	5.84398e-16	hapln1a
ENSDARG00000037539	5.11422	1.02561e-12	tnnc1b
ENSDARG00000019995	4.9959	4.10967e-12	bmp4
ENSDARG00000003081	4.92362	7.93963e-14	mybphb
ENSDARG00000019949	4.87596	2.2955e-11	serpinh1b
ENSDARG00000042018	4.7185	1.31337e-18	fhl2a
ENSDARG00000037840	4.68523	3.15098e-10	actc1b
ENSDARG00000075557	4.53755	1.63011e-10	apcdd1l
ENSDARG00000053209	4.45346	4.04323e-09	smad6a
ENSDARG00000037978	4.39232	8.84761e-09	clec19a
ENSDARG00000015273	4.24793	4.97952e-08	alpi.1
ENSDARG00000057789	4.1479	1.61142e-07	lyz
ENSDARG00000036558	4.11429	6.62706e-11	col18a1
ENSDARG00000069912	4.06958	1.03946e-08	hmga2
ENSDARG00000016744	4.04041	3.38783e-07	fbn2b
ENSDARG00000037998	4.02536	1.8495e-08	flot1b
ENSDARG00000017441	4.00817	4.6486e-07	mylz3
ENSDARG00000003835	3.89625	9.221e-08	stom
ENSDARG00000041257	3.86369	1.80833e-09	smtnl1
ENSDARG00000055381	3.80764	2.5846e-07	bambia
ENSDARG00000057206	3.77897	4.69101e-06	nmt1b
ENSDARG00000002768	3.74024	6.73562e-06	pvalb2
ENSDARG00000033589	3.6386	1.6798e-05	EPHB3 (2 of 2)
ENSDARG00000070835	3.6386	1.6798e-05	tnnc2
ENSDARG00000018303	3.61219	1.54204e-06	etv4
ENSDARG00000055373	3.52925	4.67858e-05	sema3fb
ENSDARG00000087504	3.5067	8.6178e-11	CABZ01045618.2
ENSDARG00000006120	3.48308	6.87764e-05	tbx2b
ENSDARG00000020574	3.47095	6.48507e-06	atp2a1
ENSDARG00000055678	3.43825	4.02576e-06	akap12b
ENSDARG00000075833	3.43539	6.81154e-05	LYVE1 (2 of 2)
ENSDARG00000040565	3.41093	8.09319e-05	ckmb
ENSDARG00000076119	3.41093	8.09319e-05	emid1
ENSDARG00000004965	3.41093	8.09319e-05	bmp5
ENSDARG00000036279	3.36791	1.56652e-06	lamc1
ENSDARG00000028335	3.34183	8.53147e-07	hmga1a
ENSDARG00000059933	3.33359	5.78043e-05	ppap2b
ENSDARG00000033683	3.30875	0.000181536	tpma
ENSDARG00000045131	3.28204	0.000221957	id4
ENSDARG00000056406	3.28204	0.000221957	bambib
ENSDARG00000060004	3.24546	0.000117191	fzd7a
ENSDARG00000005560	3.2452	1.03243e-05	ywhah
ENSDARG00000090190	3.22437	1.90156e-07	bcam
ENSDARG00000033201	3.21191	9.28367e-11
ENSDARG00000042210	3.18653	7.8028e-06	sema3ab
ENSDARG00000053279	3.15262	3.65205e-07	apln
ENSDARG00000010266	3.14048	0.000640464	igf2bp3
ENSDARG00000016676	3.14048	0.000640464	gnao1a
ENSDARG00000053254	3.14048	0.000640464	mylpfa
ENSDARG00000094133	3.11777	0.000115058	si:dkey-9i23.11
ENSDARG00000052695	3.11042	0.000797639	nr2f1a
ENSDARG00000052061	3.10227	0.00037987	col4a6
ENSDARG00000035322	3.07888	2.15188e-06	myh7bb
ENSDARG00000035519	3.07695	0.000459268	histh1l
ENSDARG00000012395	3.04836	0.00125395	mmp13a
ENSDARG00000088232	3.03096	0.00023475	SHISA2
ENSDARG00000039034	3.0163	0.00158611	marcksl1a
ENSDARG00000037997	2.98351	0.00199652	tubb5
ENSDARG00000068516	2.98351	0.00199652	hapln1b
ENSDARG00000091550	2.94996	0.00254365
ENSDARG00000038559	2.94354	4.52952e-05	h1f0
ENSDARG00000016476	2.9386	2.65573e-06	oaz1b
ENSDARG00000076532	2.8901	0.000730004	wu:fb18c02
ENSDARG00000011876	2.86287	0.000181536	ednraa
ENSDARG00000089507	2.84963	0.000437648	ugt1b5
ENSDARG00000040314	2.83992	0.00108445	psph
ENSDARG00000004830	2.83754	0.000322381	flot2a
ENSDARG00000069105	2.80735	0.0066557	fgfr4
ENSDARG00000040621	2.80489	0.000640464	lrrc32
ENSDARG00000055647	2.79593	0.0025616	ftr82
ENSDARG00000068434	2.77379	0.000285598
ENSDARG00000086645	2.76457	0.00317375	hs3st3b1b
ENSDARG00000070670	2.7379	0.000131124	crip2
ENSDARG00000025826	2.71468	0.000901854	gna12a
ENSDARG00000071353	2.71468	0.000901854	AL929007.1
ENSDARG00000033009	2.6999	3.18405e-05
ENSDARG00000053217	2.69472	5.78043e-05	cox7a2a
ENSDARG00000012060	2.69032	0.00907631	thbs3b
ENSDARG00000026829	2.69032	0.00907631	cotl1
ENSDARG00000070843	2.69032	0.00907631	ARID3A
ENSDARG00000092498	2.69032	0.00907631	si:dkeyp-46h3.2
ENSDARG00000020504	2.68657	0.00158611	h3f3a
ENSDARG00000026166	2.68657	0.00158611	emilin1b
ENSDARG00000079388	2.68494	0.00045517	agrn
ENSDARG00000012144	2.67795	0.00368108	emc7
ENSDARG00000015156	2.66617	0.00626517	fbln2
ENSDARG00000077736	2.66617	0.00626517	CPLX1 (2 of 2)
ENSDARG00000005150	2.65284	1.05925e-05	tbx20
ENSDARG00000077407	2.64909	0.00317375	C19H18orf21 (2 of 2)
ENSDARG00000014796	2.63181	0.00760124	wnt11r
ENSDARG00000092659	2.63181	0.00760124	ppp3r1a
ENSDARG00000017624	2.63181	0.00760124	krt4
ENSDARG00000045132	2.62772	0.000227911	vdac1
ENSDARG00000037488	2.61965	0.00390011	canx
ENSDARG00000004665	2.584	0.000338976	hspa5
ENSDARG00000051748	2.58038	0.00189741	ccnd2a
ENSDARG00000061187	2.55767	0.00419736	cbx5
ENSDARG00000052150	2.55538	0.00103303	pbx4
ENSDARG00000022438	2.53843	1.66162e-05	cox6a1
ENSDARG00000026595	2.53045	0.00504667	pafah1b1b
ENSDARG00000051762	2.53045	0.00504667	DNAJA4
ENSDARG00000015472	2.52753	0.0072583	gpc4
ENSDARG00000054155	2.52753	0.0072583	pcna
ENSDARG00000011459	2.52692	0.000334555	gsna
ENSDARG00000002021	2.51612	0.00142872	pygb
ENSDARG00000095273	2.49678	1.6798e-05	cox8a
ENSDARG00000069388	2.49547	0.00881611	tmem88b
ENSDARG00000056156	2.47699	0.000369343	NPDC1 (1 of 2)
ENSDARG00000058593	2.47441	0.00748015	sri
ENSDARG00000074057	2.47441	0.00748015	calm1a
ENSDARG00000031228	2.46927	7.00287e-05	podxl
ENSDARG00000026519	2.46785	0.0034755	ralgps2
ENSDARG00000058543	2.46354	0.00181457	lama5
ENSDARG00000007818	2.44377	0.000242969	palm1b
ENSDARG00000052960	2.44014	9.52536e-10	nppa
ENSDARG00000005842	2.42883	0.000188252	cd9a
ENSDARG00000042708	2.42607	0.000112194	tuba8l
ENSDARG00000002790	2.41777	0.00170372	ap2m1a
ENSDARG00000035682	2.35211	0.00958088	ltbp3
ENSDARG00000087636	2.32651	8.63383e-05	si:dkeyp-86f7.3
ENSDARG00000015759	2.30893	0.00257988	tspan7
ENSDARG00000033738	2.3036	0.000670666	zgc:153867
ENSDARG00000015978	2.30327	6.91516e-05	COX5B (2 of 3)
ENSDARG00000044601	2.29839	0.000141305	rtn4a
ENSDARG00000006514	2.26254	0.00272833	her6
ENSDARG00000024746	2.25012	5.83911e-05	hsp90aa1.2
ENSDARG00000036162	2.21683	0.00158611	hnrnpa0b
ENSDARG00000010481	2.20579	0.00899757	bzw1a
ENSDARG00000067755	2.19308	0.00117379	ubc
ENSDARG00000035622	2.16893	0.00626517	xbp1
ENSDARG00000006260	2.16742	0.00121423	tuba8l4
ENSDARG00000056160	2.15658	0.00907631	hspd1
ENSDARG00000022013	2.15159	0.00481567	lama2
ENSDARG00000014433	2.14291	0.00316784	myl12.1
ENSDARG00000068436	2.12985	0.00213869
ENSDARG00000013317	2.0835	0.000158185	pygmb
ENSDARG00000088091	2.08316	0.00402664	pfn1
ENSDARG00000021113	2.0723	0.00728279	ptmaa
ENSDARG00000030440	2.0723	0.00728279	zgc:136474
ENSDARG00000037746	2.02403	0.000193508	actb1
ENSDARG00000036080	2.01817	0.000407841	cd81
ENSDARG00000026531	2.01409	0.000390557	alcama
ENSDARG00000022684	1.965	0.00626517	fkbp1aa
ENSDARG00000079193	1.92832	0.00835846	ptmab
ENSDARG00000077777	1.88108	5.81483e-05	tmsb4x
ENSDARG00000004757	1.85311	0.00895947	ybx1
ENSDARG00000068992	1.81047	0.000335218	hspa8
ENSDARG00000058128	1.77854	0.00092171	msna
ENSDARG00000003016	1.55024	0.00290319	eef2b
ENSDARG00000037870	1.48565	0.0046528	actb2
ENSDARG00000055618	1.39243	0.00665388	acta1b
ENSDARG00000063905	-1.18871	0.00951687	mt-co1
ENSDARG00000063921	-1.42284	0.00910034	mt-nd5
ENSDARG00000031683	-1.45691	0.00631889	fos
ENSDARG00000063924	-1.50379	0.000410691	mt-cyb
ENSDARG00000063911	-1.61113	4.64802e-05	mt-atp6
ENSDARG00000069975	-1.63851	0.00625253	csrp3
ENSDARG00000030722	-1.6451	0.00236953	xirp1
ENSDARG00000063895	-1.69709	0.000115641	mt-nd1
ENSDARG00000021193	-1.71693	0.00843016	coro1cb
ENSDARG00000062350	-1.71695	0.00727778	synm
ENSDARG00000079230	-1.7384	0.000752851	sorbs1
ENSDARG00000013422	-1.7536	0.0046528	slc8a1a
ENSDARG00000018566	-1.75409	0.00121478	flnca
ENSDARG00000063912	-1.7672	6.85882e-06	mt-co3
ENSDARG00000096403	-1.78785	3.50112e-05	si:dkey-153m14.1
ENSDARG00000063917	-1.79294	8.22009e-06	mt-nd4
ENSDARG00000039486	-1.81178	0.00334276	bag3
ENSDARG00000063899	-1.82351	1.31504e-05	mt-nd2
ENSDARG00000017246	-1.94049	0.00760124	prx
ENSDARG00000016687	-1.98061	0.000267873	acadvl
ENSDARG00000076892	-2.03186	0.000158185	nme2b.2
ENSDARG00000063908	-2.07314	1.93478e-08	mt-co2
ENSDARG00000079634	-2.10579	0.00642482	filip1b
ENSDARG00000079617	-2.18049	0.00701901	zgc:101560
ENSDARG00000061242	-2.19683	0.00317375	tuft1a
ENSDARG00000045408	-2.2188	0.00059254	tagln
ENSDARG00000085168	-2.24781	0.00158611	AL935186.3
ENSDARG00000061819	-2.2804	0.00481567	wscd2
ENSDARG00000012381	-2.32414	0.00457938	hsc70
ENSDARG00000001975	-2.34962	0.00037987	hsd11b2
ENSDARG00000086945	-2.36411	0.0034755	C12H10orf71 (1 of 2)
ENSDARG00000017474	-2.41895	0.00847361	zgc:110699
ENSDARG00000020086	-2.4213	0.00467103	NUAK1 (1 of 2)
ENSDARG00000055751	-2.42637	1.25356e-05	fosb
ENSDARG00000075282	-2.44086	0.00211015	irs2
ENSDARG00000037393	-2.471	0.000445114	slc43a1a
ENSDARG00000021987	-2.47753	2.10898e-06	plecb
ENSDARG00000028213	-2.49044	9.14904e-12	ttna
ENSDARG00000021140	-2.5012	9.19103e-05	pabpc1b
ENSDARG00000061165	-2.50471	0.00281377	slc6a4a
ENSDARG00000021443	-2.51548	3.09651e-05	zfp36l1b
ENSDARG00000004187	-2.53172	0.00457945	DNAJB5 (1 of 2)
ENSDARG00000080128	-2.53172	0.00457945	AC024175.1
ENSDARG00000042133	-2.54468	0.0021752	si:dkey-51e6.1
ENSDARG00000003191	-2.54885	0.00100296	pkmb
ENSDARG00000082634	-2.58357	0.00109992	SNORD72
ENSDARG00000095533	-2.58496	0.0033307	si:ch211-198c19.3
ENSDARG00000056499	-2.63631	0.000219806	ca6
ENSDARG00000070208	-2.63631	0.00245481	BX530070.2
ENSDARG00000087704	-2.65834	0.000648907	gfra3
ENSDARG00000045864	-2.66724	5.73656e-07	lmod2b
ENSDARG00000095765	-2.67094	0.000320211	si:ch1073-221c23.2
ENSDARG00000000796	-2.68481	5.40813e-05	nr4a1
ENSDARG00000001437	-2.68589	0.00180546	slc2a1a
ENSDARG00000062359	-2.71116	0.00100296	scn3b
ENSDARG00000071113	-2.72806	5.82581e-06	xirp2a
ENSDARG00000083310	-2.73383	0.00133064	dre-mir-146a
ENSDARG00000075914	-2.7807	0.000137552	kcnj14
ENSDARG00000063914	-2.78448	3.33586e-10	mt-nd3
ENSDARG00000022101	-2.79788	3.61724e-06	OBSCN (1 of 2)
ENSDARG00000069615	-2.80688	0.000113027	ckmt2a
ENSDARG00000000563	-2.82012	3.14187e-14	ttnb
ENSDARG00000081938	-2.82517	0.000734114	AC024175.13
ENSDARG00000001950	-2.8397	1.072e-07	ak1
ENSDARG00000020239	-2.85963	0.000100561	lpin1
ENSDARG00000055854	-2.87583	2.22113e-05	nr4a3
ENSDARG00000015887	-2.99032	2.4793e-07	b2ml
ENSDARG00000039269	-2.99214	0.000237883	arg2
ENSDARG00000079497	-3.04316	2.22959e-05	C5H8orf4 (2 of 2)
ENSDARG00000095351	-3.07049	2.92105e-16	si:ch73-308b14.1
ENSDARG00000019702	-3.08882	6.28628e-06	aldocb
ENSDARG00000029688	-3.17176	2.7769e-06	mcm5
ENSDARG00000079307	-3.17364	1.14537e-05	si:dkey-205h13.1
ENSDARG00000023797	-3.17688	6.55736e-05	ryr1b
ENSDARG00000055412	-3.22779	2.7769e-06	mylk4b
ENSDARG00000090618	-3.24462	3.98015e-05	DIET1
ENSDARG00000009341	-3.26914	1.03983e-06	NRAP
ENSDARG00000027744	-3.32642	2.87406e-09	gadd45ba
ENSDARG00000007344	-3.38009	3.61152e-06	tcap
ENSDARG00000028396	-3.38065	2.00532e-08	fkbp5
ENSDARG00000079782	-3.41964	2.78488e-21	vmhcl
ENSDARG00000028343	-3.42864	1.21487e-09	zgc:101560
ENSDARG00000059054	-3.45943	6.85882e-06	pdk2
ENSDARG00000068738	-3.46104	3.0591e-10	cox5b2
ENSDARG00000014967	-3.63339	1.85043e-08	g6pcb
ENSDARG00000074120	-3.64636	7.64571e-07	USP2 (2 of 3)
ENSDARG00000090732	-3.69561	4.6486e-07	5S_rRNA
ENSDARG00000087188	-3.81183	1.47395e-07	nfil3-6
ENSDARG00000082753	-3.83197	1.87038e-21	AC024175.17
ENSDARG00000003216	-3.9592	2.2955e-11	anxa2a
ENSDARG00000012388	-4.0146	2.38515e-14	CU855779.1
ENSDARG00000069464	-4.01593	1.00417e-11	cox7a1
ENSDARG00000091334	-4.16518	1.42586e-15	BX511252.1
ENSDARG00000039929	-4.16617	4.08421e-10	ckmt2b
ENSDARG00000002204	-4.20906	1.80166e-19	hspb11
ENSDARG00000053136	-4.4846	1.29567e-14	b2m
ENSDARG00000054588	-4.52704	7.52876e-17	cox6a2
ENSDARG00000031952	-4.63156	3.77773e-30	mb
ENSDARG00000077236	-4.7825	5.07817e-13	hspb6
ENSDARG00000084962	-4.79686	2.44037e-20	BX296557.2
ENSDARG00000088673	-5.09341	2.59879e-16	CT956064.5
ENSDARG00000076126	-5.51662	1.70536e-25	hm:zewp0073
ENSDARG00000090174	-6.3667	2.36432e-26	SLC39A14
ENSDARG00000070212	-6.55882	2.2373e-60	zgc:158463
ENSDARG00000096144	-6.73383	3.41285e-30	si:dkey-196n19.8

## Sheet: Cl5vsCl12
Row.names	log2FoldChange	padj	Associated.Gene.Name
ENSDARG00000070835	6.18576	3.61446e-19	tnnc2
ENSDARG00000019995	5.35755	2.37746e-13	bmp4
ENSDARG00000017441	5.33023	2.89496e-13	mylz3
ENSDARG00000069912	5.20848	1.03821e-14	hmga2
ENSDARG00000037840	5.05778	2.23025e-11	actc1b
ENSDARG00000004965	4.85543	2.50537e-10	bmp5
ENSDARG00000019949	4.79008	5.18272e-10	serpinh1b
ENSDARG00000002768	4.69331	1.15658e-09	pvalb2
ENSDARG00000077407	4.42138	8.2948e-10	C19H18orf21 (2 of 2)
ENSDARG00000018303	4.4093	9.06042e-10	etv4
ENSDARG00000016744	4.30144	7.36161e-08	fbn2b
ENSDARG00000057789	4.30144	7.36161e-08	lyz
ENSDARG00000034300	4.24403	1.69924e-07	sema3c
ENSDARG00000035519	4.21052	4.0808e-08	histh1l
ENSDARG00000053209	4.20445	2.53803e-07	smad6a
ENSDARG00000055100	4.14296	4.86693e-07	cxcl12b
ENSDARG00000038559	4.09802	5.80513e-10	h1f0
ENSDARG00000004311	4.07873	1.44323e-06	ldlrap1a
ENSDARG00000004665	4.02645	1.17181e-10	hspa5
ENSDARG00000012060	4.01151	2.02183e-06	thbs3b
ENSDARG00000027903	3.87149	5.02695e-07	ADAMTSL3
ENSDARG00000035682	3.84669	6.65712e-08	ltbp3
ENSDARG00000070670	3.81066	3.5275e-09	crip2
ENSDARG00000074635	3.75048	3.53887e-06	abca1a
ENSDARG00000040565	3.73419	2.72706e-05	ckmb
ENSDARG00000089769	3.70612	2.65018e-05	hapln1a
ENSDARG00000028335	3.6889	6.65712e-08	hmga1a
ENSDARG00000036279	3.67418	1.87197e-07	lamc1
ENSDARG00000006514	3.66614	3.5275e-09	her6
ENSDARG00000003835	3.60103	6.40822e-06	stom
ENSDARG00000089875	3.60103	6.40822e-06	si:ch211-226o13.2
ENSDARG00000005560	3.59161	9.97644e-07	ywhah
ENSDARG00000037978	3.58804	6.6193e-05	clec19a
ENSDARG00000015156	3.53147	2.52766e-05	fbln2
ENSDARG00000054688	3.52517	0.000103193	ITPRIPL2
ENSDARG00000053362	3.51344	1.44906e-05	cilp
ENSDARG00000011876	3.46537	1.57346e-06	ednraa
ENSDARG00000033683	3.45943	0.00016234	tpma
ENSDARG00000076532	3.44406	2.15096e-05	wu:fb18c02
ENSDARG00000037998	3.39589	3.04392e-05	flot1b
ENSDARG00000006120	3.35484	0.000454086	tbx2b
ENSDARG00000042018	3.31463	1.02269e-07	fhl2a
ENSDARG00000079193	3.31431	1.04586e-08	ptmab
ENSDARG00000017624	3.27316	0.000258589	krt4
ENSDARG00000016088	3.26791	0.000108056	rtn2a
ENSDARG00000036548	3.24207	0.000723129	s1pr2
ENSDARG00000055373	3.24207	0.000723129	sema3fb
ENSDARG00000020574	3.24089	0.000106402	atp2a1
ENSDARG00000015759	3.17633	2.20846e-06	tspan7
ENSDARG00000086724	3.17564	0.000506954	CABZ01020207.1
ENSDARG00000029036	3.16168	0.00120082	rab32a
ENSDARG00000024314	3.15666	0.000257255	herpud1
ENSDARG00000053279	3.13808	1.95388e-06	apln
ENSDARG00000024746	3.12213	1.65408e-09	hsp90aa1.2
ENSDARG00000051762	3.11694	0.000150859	DNAJA4
ENSDARG00000074057	3.11694	0.000150859	calm1a
ENSDARG00000076564	3.10676	0.00108165	hspg2
ENSDARG00000012395	3.07654	0.00202665	mmp13a
ENSDARG00000039034	3.07654	0.00202665	marcksl1a
ENSDARG00000018881	3.05418	4.10075e-06	apobec2a
ENSDARG00000034670	3.03612	0.000986031	ube2e2
ENSDARG00000061478	3.03201	0.00360845	igf2bp1
ENSDARG00000079302	3.03201	0.00360845	and2
ENSDARG00000016476	3.00848	3.19923e-06	oaz1b
ENSDARG00000068434	2.99527	0.000138003
ENSDARG00000005762	2.98606	0.00342346	col14a1a
ENSDARG00000029069	2.98606	0.00342346	tnni2a.4
ENSDARG00000016300	2.98606	0.00342346	ebf3
ENSDARG00000056653	2.98606	0.00342346	fhl1b
ENSDARG00000032234	2.97184	0.00148286	wnt2bb
ENSDARG00000026531	2.96537	6.45955e-09	alcama
ENSDARG00000002952	2.9386	0.0059768	smo
ENSDARG00000009782	2.9386	0.0059768	myh11a
ENSDARG00000033009	2.9386	6.6081e-06
ENSDARG00000045131	2.9386	0.0059768	id4
ENSDARG00000053918	2.9386	0.0059768	srfa
ENSDARG00000055381	2.9386	0.00143421	bambia
ENSDARG00000070843	2.9386	0.0059768	ARID3A
ENSDARG00000071562	2.92699	0.000196982	mtus1a
ENSDARG00000051748	2.91256	0.000449518	ccnd2a
ENSDARG00000055837	2.91256	0.000449518	arhgef1b
ENSDARG00000019328	2.88952	0.00568226	plxna4
ENSDARG00000034894	2.88952	0.00568226	wnt5b
ENSDARG00000037789	2.88952	0.00568226	pvalb1
ENSDARG00000045694	2.88952	0.00568226	prickle1b
ENSDARG00000053254	2.88952	0.00568226	mylpfa
ENSDARG00000009401	2.87789	0.00445017	vcanb
ENSDARG00000012892	2.85532	0.000594637	ammecr1
ENSDARG00000044803	2.85532	0.000594637	dhrs3b
ENSDARG00000021113	2.85421	2.5655e-05	ptmaa
ENSDARG00000016858	2.83595	0.00428192	smad7
ENSDARG00000069388	2.83401	0.00271867	tmem88b
ENSDARG00000037746	2.83344	1.49783e-08	actb1
ENSDARG00000020504	2.83258	0.00119856	h3f3a
ENSDARG00000004830	2.83149	0.00103407	flot2a
ENSDARG00000010423	2.78606	0.00929151	npsn
ENSDARG00000026829	2.78606	0.00929151	cotl1
ENSDARG00000042816	2.78606	0.00929151	mmp9
ENSDARG00000077871	2.78606	0.00929151	si:ch211-87l2.1
ENSDARG00000016154	2.74822	0.00665443	zfp36l1a
ENSDARG00000062477	2.74822	0.00665443	kiaa1549la
ENSDARG00000070573	2.68534	0.00220378	mapk3
ENSDARG00000007818	2.67194	7.89849e-05	palm1b
ENSDARG00000008359	2.66619	0.00445017	cnn3a
ENSDARG00000052150	2.66252	0.00106408	pbx4
ENSDARG00000037488	2.64085	0.00777461	canx
ENSDARG00000054906	2.64085	0.00777461	ier5l
ENSDARG00000076526	2.64085	0.00777461	gar1
ENSDARG00000070171	2.63048	0.00434634	errfi1
ENSDARG00000030440	2.60686	0.000262644	zgc:136474
ENSDARG00000091419	2.59386	0.00929151	nrarpa
ENSDARG00000025826	2.58997	0.00503796	gna12a
ENSDARG00000087504	2.58055	6.13455e-05	CABZ01045618.2
ENSDARG00000056525	2.55629	0.00898171	bcar1
ENSDARG00000045641	2.53246	0.00253059	usp3
ENSDARG00000018773	2.52983	0.00436952	HIVEP2 (1 of 2)
ENSDARG00000006242	2.48785	0.00705498	ptp4a1
ENSDARG00000058543	2.48084	0.00352486	lama5
ENSDARG00000035622	2.4767	0.00160126	xbp1
ENSDARG00000061603	2.47621	0.000339208	sorbs2b
ENSDARG00000010785	2.46377	0.00777461	thbs1b
ENSDARG00000057167	2.46253	0.0015228	eif4g2b
ENSDARG00000067755	2.46181	0.000236883	ubc
ENSDARG00000068436	2.45749	0.000339208
ENSDARG00000079564	2.41731	1.11531e-08	vmhc
ENSDARG00000070555	2.41194	0.00166409	LDLRAD4 (2 of 2)
ENSDARG00000090190	2.41194	0.00166409	bcam
ENSDARG00000092798	2.39255	0.00224372	ppib
ENSDARG00000056438	2.36154	0.00532416	her9
ENSDARG00000057853	2.33862	0.00365478	atp6v0ca
ENSDARG00000077777	2.30444	5.14273e-07	tmsb4x
ENSDARG00000045132	2.2774	0.00749963	vdac1
ENSDARG00000035322	2.27475	0.00787277	myh7bb
ENSDARG00000087636	2.27224	0.00041028	si:dkeyp-86f7.3
ENSDARG00000037870	2.21788	1.4954e-06	actb2
ENSDARG00000031776	2.21402	0.00264442	zgc:92066
ENSDARG00000033738	2.16099	0.0051103	zgc:153867
ENSDARG00000002084	2.13666	0.00332447	lamb2
ENSDARG00000045930	2.12678	0.00342346	rbpms2a
ENSDARG00000005150	2.09769	0.00568226	tbx20
ENSDARG00000038141	2.09398	0.00402658	atf4b2
ENSDARG00000022438	2.08793	0.00308928	cox6a1
ENSDARG00000015978	2.07785	0.00166409	COX5B (2 of 3)
ENSDARG00000023724	2.04241	0.00707191	cdc42se1
ENSDARG00000003952	2.03324	0.0083445	pfn2
ENSDARG00000012625	2.02926	0.00536881	prkag2a
ENSDARG00000013317	1.99385	0.00109065	pygmb
ENSDARG00000058128	1.9917	0.000254323	msna
ENSDARG00000095273	1.9822	0.00568226	cox8a
ENSDARG00000068992	1.86913	0.00047972	hspa8
ENSDARG00000041589	1.83354	0.0078128	adprhl1
ENSDARG00000009212	1.71788	0.00992267	ppiaa
ENSDARG00000055618	1.43732	0.00878967	acta1b
ENSDARG00000063905	-1.72156	0.000204346	mt-co1
ENSDARG00000079782	-1.81746	6.83596e-05	vmhcl
ENSDARG00000016687	-1.86157	0.00623716	acadvl
ENSDARG00000063924	-1.87305	8.45937e-05	mt-cyb
ENSDARG00000056108	-1.9323	0.00929151	ndufa4
ENSDARG00000063899	-1.93925	8.89158e-05	mt-nd2
ENSDARG00000039486	-1.97062	0.00686377	bag3
ENSDARG00000063917	-2.03022	1.26239e-05	mt-nd4
ENSDARG00000063911	-2.04307	3.42282e-06	mt-atp6
ENSDARG00000063895	-2.08512	2.84478e-05	mt-nd1
ENSDARG00000059259	-2.10999	0.0062609	pabpc4
ENSDARG00000045864	-2.11548	0.00188617	lmod2b
ENSDARG00000041068	-2.14202	0.00709289	got2a
ENSDARG00000063912	-2.16597	1.12691e-06	mt-co3
ENSDARG00000021140	-2.22374	0.0062609	pabpc1b
ENSDARG00000013422	-2.24892	0.0013141	slc8a1a
ENSDARG00000000796	-2.25444	0.0087837	nr4a1
ENSDARG00000060796	-2.28414	0.00353255	slc20a2
ENSDARG00000052960	-2.28521	2.52766e-05	nppa
ENSDARG00000020239	-2.29733	0.00840372	lpin1
ENSDARG00000062350	-2.33799	0.000897921	synm
ENSDARG00000028213	-2.33883	6.65712e-08	ttna
ENSDARG00000063908	-2.34523	4.19925e-08	mt-co2
ENSDARG00000003706	-2.37969	0.00261674	ryr2b
ENSDARG00000096403	-2.39577	7.69596e-07	si:dkey-153m14.1
ENSDARG00000001975	-2.41005	0.00264442	hsd11b2
ENSDARG00000007344	-2.43077	0.00878967	tcap
ENSDARG00000095765	-2.44105	0.00536881	si:ch1073-221c23.2
ENSDARG00000062236	-2.45193	0.000161176	ndrg4
ENSDARG00000075282	-2.47165	0.00787277	irs2
ENSDARG00000019702	-2.53336	0.00315014	aldocb
ENSDARG00000000563	-2.53887	9.34316e-09	ttnb
ENSDARG00000057113	-2.54453	0.00554786	c6
ENSDARG00000053484	-2.60889	0.000217974	syne2b
ENSDARG00000022101	-2.61413	0.000304815	OBSCN (1 of 2)
ENSDARG00000087188	-2.6215	0.00265062	nfil3-6
ENSDARG00000012381	-2.62286	0.00616983	hsc70
ENSDARG00000028533	-2.62307	0.000100281	macf1
ENSDARG00000082634	-2.70172	0.00409862	SNORD72
ENSDARG00000083310	-2.73383	0.00726413	dre-mir-146a
ENSDARG00000045051	-2.73959	0.00759744	slc16a3
ENSDARG00000056499	-2.74607	0.0026406	ca6
ENSDARG00000081938	-2.82517	0.00457114	AC024175.13
ENSDARG00000042620	-2.87395	0.000294957	zgc:162356
ENSDARG00000095351	-2.90901	9.01154e-11	si:ch73-308b14.1
ENSDARG00000079617	-2.91531	0.00112183	zgc:101560
ENSDARG00000062359	-2.95217	0.00586077	scn3b
ENSDARG00000042133	-2.99214	0.00173723	si:dkey-51e6.1
ENSDARG00000069615	-2.99814	0.000994752	ckmt2a
ENSDARG00000062590	-3.07194	0.0015228	pleca
ENSDARG00000079497	-3.07395	0.000228207	C5H8orf4 (2 of 2)
ENSDARG00000014967	-3.07793	2.5655e-05	g6pcb
ENSDARG00000059054	-3.13012	0.00104138	pdk2
ENSDARG00000037393	-3.16922	0.000108056	slc43a1a
ENSDARG00000015887	-3.20687	7.31716e-06	b2ml
ENSDARG00000027744	-3.21863	9.03139e-07	gadd45ba
ENSDARG00000075914	-3.23989	0.00046242	kcnj14
ENSDARG00000090618	-3.24462	0.00107406	DIET1
ENSDARG00000029439	-3.25111	8.71376e-10	atp2a2a
ENSDARG00000063914	-3.2696	9.41038e-10	mt-nd3
ENSDARG00000055854	-3.34272	2.73236e-05	nr4a3
ENSDARG00000029688	-3.36301	8.89158e-05	mcm5
ENSDARG00000031952	-3.3891	2.31357e-13	mb
ENSDARG00000017246	-3.43715	0.000106402	prx
ENSDARG00000028396	-3.48578	9.19634e-07	fkbp5
ENSDARG00000052958	-3.51405	6.81257e-11	BX323876.2
ENSDARG00000055412	-3.52651	5.47708e-05	mylk4b
ENSDARG00000079307	-3.6211	3.74937e-05	si:dkey-205h13.1
ENSDARG00000062416	-3.62732	1.4421e-08	scn4ba
ENSDARG00000074120	-3.64636	9.55377e-05	USP2 (2 of 3)
ENSDARG00000090732	-3.69561	6.6193e-05	5S_rRNA
ENSDARG00000009341	-3.72833	1.48433e-05	NRAP
ENSDARG00000039929	-3.80993	1.5144e-06	ckmt2b
ENSDARG00000069464	-3.88973	1.36601e-08	cox7a1
ENSDARG00000012388	-4.00703	1.53938e-10	CU855779.1
ENSDARG00000076126	-4.02644	1.71366e-12	hm:zewp0073
ENSDARG00000054588	-4.09205	1.24814e-10	cox6a2
ENSDARG00000077236	-4.18526	1.4421e-08	hspb6
ENSDARG00000003216	-4.20021	4.08039e-09	anxa2a
ENSDARG00000053136	-4.22715	3.47131e-10	b2m
ENSDARG00000082753	-4.26643	3.08878e-18	AC024175.17
ENSDARG00000068738	-4.26863	1.61044e-09	cox5b2
ENSDARG00000088673	-4.31604	9.09568e-10	CT956064.5
ENSDARG00000001950	-4.33917	3.11662e-10	ak1
ENSDARG00000028343	-4.50125	1.65408e-09	zgc:101560
ENSDARG00000091334	-4.50837	3.84558e-12	BX511252.1
ENSDARG00000002204	-4.91197	2.78988e-17	hspb11
ENSDARG00000021987	-4.96001	1.71366e-12	plecb
ENSDARG00000084962	-5.5587	2.78988e-17	BX296557.2
ENSDARG00000070212	-6.26197	8.119e-41	zgc:158463
ENSDARG00000090174	-6.3667	2.78001e-18	SLC39A14
ENSDARG00000096144	-6.73383	7.07184e-22	si:dkey-196n19.8

[truncated: 2 more sheets: GO terms up Cl5vsCl6, GO terms up Cl6vsCl5]
